# Supplementary material for: N-(2,6-Dimethylphenyl)-N′-propanoyl­thiourea
Source: Acta Crystallogr Sect E Struct Rep Online. 2012 Mar 7;68(Pt 4):o982. doi: 10.1107/S1600536812009233 (PMC3343953; doi:10.1107/S1600536812009233)
Supplement: Supplementary file 2 [file e-68-0o982-Isup2.hkl]

# 
# h,k,l, Fc-squared, Fo-squared, sigma(Fo-squared) and status flag 
# 
data_I
_shelx_title ' s12_0m in P-1 100K' 
_shelx_refln_list_code          4 
_shelx_F_calc_maximum       91.83 
_exptl_crystal_F_000       252.00 
_reflns_d_resolution_high  0.7332 
 
loop_ 
 _symmetry_equiv_pos_as_xyz 
 'x, y, z' 
 '-x, -y, -z' 
 
_cell_length_a     7.8069 
_cell_length_b     8.4770 
_cell_length_c    10.1426 
_cell_angle_alpha 103.782 
_cell_angle_beta   90.342 
_cell_angle_gamma 109.928 
 
_shelx_F_squared_multiplier     1.000 
 
loop_ 
 _refln_index_h 
 _refln_index_k 
 _refln_index_l 
 _refln_F_squared_calc 
 _refln_F_squared_meas 
 _refln_F_squared_sigma 
 _refln_observed_status 
   1   0   0       23.56       22.13      2.14 o 
   2   0   0     1203.16     1198.06     16.80 o 
   3   0   0        9.04        8.47      0.72 o 
   4   0   0      910.20      920.83     11.93 o 
   5   0   0     1455.01     1407.32     17.65 o 
   6   0   0      292.43      286.03      8.09 o 
   7   0   0        0.70        4.40      1.15 o 
   8   0   0       10.63        8.90      2.79 o 
   9   0   0        1.06        1.16      0.98 o 
 -10   1   0       71.74       84.63      8.22 o 
  -9   1   0      112.06      114.66      9.19 o 
  -8   1   0       74.20       69.54      6.85 o 
  -7   1   0       36.15       46.76      5.32 o 
  -6   1   0      168.40      166.21      3.97 o 
  -5   1   0      120.30      118.62      3.33 o 
  -4   1   0     1075.31     1178.54     17.08 o 
  -3   1   0      253.57      258.47      5.34 o 
  -2   1   0      110.91      112.86      2.86 o 
  -1   1   0       48.11       46.89      1.45 o 
   0   1   0      946.07      937.94     12.89 o 
   1   1   0      635.17      638.11      8.67 o 
   2   1   0      283.72      278.28      3.33 o 
   3   1   0        4.53        6.56      0.59 o 
   4   1   0      298.09      303.83      7.52 o 
   5   1   0      341.46      341.44     11.34 o 
   6   1   0      279.76      272.06      8.18 o 
   7   1   0        2.41        1.99      1.10 o 
   8   1   0      165.99      174.56     11.11 o 
   9   1   0       63.78       83.71      7.92 o 
 -10   2   0        0.10        1.40      1.51 o 
  -8   2   0        6.55        5.34      2.49 o 
  -7   2   0       79.38       79.17      6.97 o 
  -6   2   0       37.43       38.40      2.55 o 
  -5   2   0        1.07        2.51      0.62 o 
  -4   2   0      811.09      845.98     18.44 o 
  -3   2   0        5.07        5.33      0.95 o 
  -2   2   0       25.69       25.17      1.74 o 
   0   2   0      271.72      301.70      5.44 o 
   1   2   0     2153.50     2185.42     24.79 o 
   2   2   0        5.91        6.50      0.72 o 
   3   2   0       16.74        9.28      1.51 o 
   4   2   0        0.06        0.76      0.71 o 
   5   2   0      358.13      342.71      9.20 o 
   6   2   0        5.31        3.94      1.36 o 
   7   2   0       46.26       42.72      3.79 o 
   8   2   0       18.42       18.27      3.67 o 
   9   2   0        0.22       -2.17      1.76 o 
 -10   3   0      107.04      121.32     10.47 o 
  -9   3   0      213.62      228.23     13.90 o 
  -8   3   0       18.01       17.08      4.28 o 
  -7   3   0      150.78      149.74      5.50 o 
  -6   3   0       49.29       49.40      3.00 o 
  -5   3   0      810.51      842.53     15.31 o 
  -4   3   0       96.69       95.04      3.69 o 
  -3   3   0      364.42      357.16      7.67 o 
  -2   3   0      215.81      221.75      7.41 o 
  -1   3   0      531.28      509.40      7.23 o 
   0   3   0       26.45       27.82      1.31 o 
   1   3   0      139.75      129.08      3.00 o 
   2   3   0       61.76       36.31      1.58 o 
   3   3   0      231.83      228.59      4.46 o 
   4   3   0        0.08        1.19      1.25 o 
   5   3   0      136.55      127.65      5.52 o 
   6   3   0        0.03        2.89      1.41 o 
   7   3   0      134.27      132.26      6.56 o 
   8   3   0       55.99       55.37      5.36 o 
 -10   4   0       12.78       16.05      4.64 o 
  -9   4   0       26.44       25.69      5.57 o 
  -8   4   0      282.07      295.61     16.23 o 
  -7   4   0        1.68        0.53      1.01 o 
  -6   4   0      125.73      115.58      4.89 o 
  -5   4   0       73.90       71.29      3.59 o 
  -4   4   0      236.78      261.37      7.57 o 
  -3   4   0       34.22       35.29      3.15 o 
  -2   4   0      867.12      803.14     62.93 o 
  -1   4   0     1640.85     1693.18     20.66 o 
   0   4   0      261.27      278.02      5.24 o 
   1   4   0      647.73      663.70      9.84 o 
   2   4   0       67.69       80.94      2.69 o 
   3   4   0      740.97      716.98     10.71 o 
   4   4   0      620.25      617.27     13.85 o 
   5   4   0       10.74       10.17      2.03 o 
   6   4   0      118.80      124.28      6.13 o 
   7   4   0       43.24       47.70      4.91 o 
 -10   5   0       39.68       42.19      7.51 o 
  -9   5   0        0.79        0.55      1.54 o 
  -8   5   0       50.43       46.10      3.67 o 
  -7   5   0       39.18       35.60      3.45 o 
  -6   5   0        3.98        1.97      1.31 o 
  -5   5   0      161.27      155.10     11.93 o 
  -4   5   0      214.30      201.59      6.33 o 
  -3   5   0       49.69       59.77      2.48 o 
  -2   5   0     1380.16     1513.66     23.29 o 
  -1   5   0       16.65       17.28      1.95 o 
   0   5   0      794.18      781.30     11.60 o 
   1   5   0       49.38       47.54      2.24 o 
   2   5   0      270.96      273.11      5.87 o 
   3   5   0      423.24      407.87     10.62 o 
   4   5   0       30.43       25.61      3.07 o 
   5   5   0       15.70       13.91      4.08 o 
   6   5   0        0.33       -0.09      1.26 o 
   7   5   0       40.63       43.00      4.85 o 
 -10   6   0       16.61       16.11      4.89 o 
  -9   6   0       36.19       36.19      3.99 o 
  -8   6   0       65.81       80.00      7.36 o 
  -7   6   0       81.56       82.22      4.75 o 
  -6   6   0      226.13      237.85      8.03 o 
  -5   6   0        5.73        6.26      1.51 o 
  -4   6   0       19.49       20.94      2.44 o 
  -3   6   0        1.97        2.75      0.88 o 
  -2   6   0       16.25       16.63      1.96 o 
  -1   6   0       95.40       94.64      3.30 o 
   0   6   0      421.42      432.87      8.20 o 
   1   6   0      225.74      216.51      5.45 o 
   2   6   0        1.72        0.43      0.63 o 
   3   6   0       33.53       28.28      3.81 o 
   4   6   0      245.30      231.45     18.26 o 
   5   6   0      247.80      245.59      9.22 o 
   6   6   0        6.41        3.36      2.12 o 
 -10   7   0       26.42       21.32      5.59 o 
  -9   7   0       14.10       16.99      2.92 o 
  -8   7   0        8.90       12.35      2.97 o 
  -7   7   0        0.56        1.19      2.35 o 
  -6   7   0      656.09      678.33     15.75 o 
  -5   7   0       43.80       49.05      3.52 o 
  -4   7   0       70.72       63.99      5.46 o 
  -3   7   0      103.02      105.60      4.28 o 
  -2   7   0       62.75       70.16      3.64 o 
  -1   7   0      391.53      378.26      7.83 o 
   0   7   0       26.40       26.88      2.31 o 
   1   7   0      102.10      109.97      5.94 o 
   2   7   0       29.25       45.13      4.38 o 
   3   7   0       48.54       49.52      5.85 o 
   4   7   0        2.37        0.42      4.11 o 
   5   7   0        2.79        4.66      3.54 o 
  -9   8   0       99.20      101.93      6.34 o 
  -8   8   0        0.08       -0.81      1.25 o 
  -7   8   0      141.16      150.35      7.14 o 
  -6   8   0        0.36       -2.17      1.93 o 
  -5   8   0       81.38       93.66      5.16 o 
  -4   8   0       62.17       60.23      5.63 o 
  -3   8   0      124.39      121.96      7.87 o 
  -2   8   0       76.57       78.38      4.25 o 
  -1   8   0       46.11       45.29      2.86 o 
   0   8   0        0.03        1.56      0.99 o 
   1   8   0       18.41       14.11      3.57 o 
   2   8   0       45.14       58.69     13.36 o 
   3   8   0       57.94       85.33     19.62 o 
   4   8   0        4.48        3.99      2.83 o 
  -8   9   0        6.96        5.35      2.15 o 
  -7   9   0        0.98        1.45      1.31 o 
  -6   9   0      176.29      192.72      8.11 o 
  -5   9   0       43.23       40.63      4.29 o 
  -4   9   0       22.42       22.46      4.36 o 
  -3   9   0       25.49       33.44      5.19 o 
  -2   9   0        0.04        1.10      1.16 o 
  -1   9   0      536.70      595.53     14.20 o 
   0   9   0       25.91       19.56      3.16 o 
   1   9   0       76.71       94.04      8.26 o 
   2   9   0      100.76      105.00      9.06 o 
  -7  10   0        0.15        1.21      1.57 o 
  -6  10   0        1.08        4.47      2.13 o 
  -5  10   0       32.39       32.06      5.53 o 
  -4  10   0        1.09        0.28      1.65 o 
  -3  10   0       22.54       20.40      4.28 o 
  -2  10   0       40.98       40.39      5.85 o 
  -1  10   0       78.40       74.50      4.86 o 
   0  10   0        1.71        1.05      2.05 o 
   1  10   0        0.72        1.90      2.41 o 
  -5  11   0       78.98       81.76      7.61 o 
  -4  11   0        1.37        2.48      2.02 o 
  -3  11   0        6.13        7.83      3.04 o 
  -2  11   0       73.29       90.45      7.93 o 
   1 -11   1      147.75      174.08     10.94 o 
   2 -11   1       38.50       40.60      6.37 o 
   3 -11   1        0.10        0.07      1.77 o 
   4 -11   1       63.59       61.72      7.83 o 
   5 -11   1        0.75        1.37      1.61 o 
   6 -11   1       41.36       35.78      5.80 o 
  -1 -10   1        1.25       -0.58      2.36 o 
   0 -10   1       74.22       86.11      7.87 o 
   1 -10   1       39.53       44.57      7.05 o 
   2 -10   1        1.63        2.17      2.06 o 
   3 -10   1       91.97       85.87      7.47 o 
   4 -10   1       83.51       89.55      7.64 o 
   5 -10   1       22.90       21.89      5.16 o 
   6 -10   1        3.78        2.67      1.35 o 
   7 -10   1       16.28       -0.44      8.58 o 
   8 -10   1       67.40       81.23      6.27 o 
  -3  -9   1       16.55       19.82      5.27 o 
  -2  -9   1       35.88       51.15      8.12 o 
  -1  -9   1       23.02       36.88     10.10 o 
   0  -9   1      520.97      527.41     14.78 o 
   1  -9   1      102.66      101.64      4.29 o 
   2  -9   1        0.43        0.67      1.02 o 
   3  -9   1        4.11        1.37      1.54 o 
   4  -9   1       66.50       57.40      5.97 o 
   5  -9   1       26.00       25.03      3.47 o 
   6  -9   1      139.97      150.22      7.26 o 
   7  -9   1      104.00      104.54      6.26 o 
   8  -9   1        0.90        0.49      1.40 o 
   9  -9   1        0.02        0.39      1.72 o 
  -4  -8   1       42.76       39.27      4.73 o 
  -3  -8   1       69.84       83.10     12.27 o 
  -2  -8   1       36.88       31.49      5.30 o 
  -1  -8   1       29.41       32.63      4.14 o 
   0  -8   1      149.12      144.95      8.18 o 
   1  -8   1      145.70      155.29      5.08 o 
   2  -8   1        0.02        0.25      0.83 o 
   3  -8   1       33.45       25.18      4.29 o 
   5  -8   1      119.32      121.45      5.99 o 
   6  -8   1      132.25      151.65      7.00 o 
   7  -8   1      122.52      123.74      6.55 o 
   8  -8   1      111.53      130.15      6.88 o 
   9  -8   1       66.17       65.35      5.82 o 
  -5  -7   1        8.88       10.81      2.52 o 
  -4  -7   1       66.32       64.73      4.78 o 
  -3  -7   1      126.16      132.51      6.40 o 
  -2  -7   1       33.77       33.27      3.60 o 
  -1  -7   1       34.36       32.61      2.62 o 
   0  -7   1       87.82       88.59      3.63 o 
   1  -7   1      192.19      181.86      5.15 o 
   2  -7   1      106.17      103.57      4.35 o 
   3  -7   1       45.02       32.05      2.45 o 
   4  -7   1        3.39        8.46      2.36 o 
   5  -7   1      438.12      448.08     11.88 o 
   6  -7   1       86.64       89.71      5.10 o 
   7  -7   1       55.91       61.28     11.24 o 
   8  -7   1       19.95       18.33      3.09 o 
   9  -7   1        6.63        7.18      2.27 o 
  10  -7   1       51.74       40.30      7.64 o 
  -6  -6   1      130.87      138.36      7.40 o 
  -5  -6   1       97.18       97.62      5.78 o 
  -4  -6   1        0.64        0.25      1.35 o 
  -3  -6   1      157.22      158.01      6.54 o 
  -2  -6   1       14.61       10.21      1.56 o 
  -1  -6   1      653.50      636.13     10.84 o 
   0  -6   1       74.26       73.90      3.03 o 
   1  -6   1       69.62       65.73      2.76 o 
   2  -6   1      266.26      248.61      6.57 o 
   3  -6   1       13.20       10.69      6.05 o 
   4  -6   1      215.41      214.47      9.60 o 
   5  -6   1       99.15       96.36      4.78 o 
   6  -6   1       10.78        9.83      2.04 o 
   7  -6   1      115.49      131.98      6.05 o 
   8  -6   1        0.10        1.58      1.19 o 
   9  -6   1       94.65       88.61      9.14 o 
  10  -6   1        5.47        9.61      3.90 o 
  -7  -5   1       42.35       35.95      4.97 o 
  -6  -5   1      129.13      134.43      6.79 o 
  -5  -5   1       12.43       14.69      2.53 o 
  -4  -5   1       85.66       91.40      4.75 o 
  -3  -5   1       24.24       20.21      2.56 o 
  -2  -5   1      478.00      469.41      8.49 o 
  -1  -5   1      428.88      438.81      7.95 o 
   0  -5   1       30.35       33.49      1.87 o 
   1  -5   1       32.58       31.75      1.75 o 
   2  -5   1       71.35       84.97      3.17 o 
   3  -5   1       80.47       80.46      5.18 o 
   4  -5   1      213.22      207.47      6.60 o 
   5  -5   1       20.27       16.77      2.26 o 
   6  -5   1       34.81       32.79      3.21 o 
   7  -5   1        2.68        4.43      1.50 o 
   8  -5   1       13.89        6.87      1.89 o 
   9  -5   1       20.06       16.22      4.61 o 
  10  -5   1        6.11        2.94      2.66 o 
  -8  -4   1       24.91       27.65      4.23 o 
  -7  -4   1       76.32       77.98      5.42 o 
  -6  -4   1        3.44        3.69      1.71 o 
  -5  -4   1      230.10      234.38      8.13 o 
  -4  -4   1      534.59      524.69     12.37 o 
  -3  -4   1      240.41      229.89      5.12 o 
  -2  -4   1      688.59      710.80     10.71 o 
  -1  -4   1      174.75      178.61      4.17 o 
   0  -4   1      856.31      882.80     12.20 o 
   1  -4   1      663.20      696.05      9.94 o 
   2  -4   1      141.63      130.09     11.20 o 
   3  -4   1      364.30      350.86     11.02 o 
   4  -4   1       48.58       44.29      2.75 o 
   5  -4   1       99.61      136.61      6.42 o 
   6  -4   1       20.28       22.33      2.52 o 
   7  -4   1       64.54       71.48      3.97 o 
   8  -4   1       45.53       42.59      6.77 o 
   9  -4   1       43.17       33.73      6.41 o 
  10  -4   1       14.60        9.31      3.63 o 
  -8  -3   1       17.24       13.48      2.87 o 
  -7  -3   1       54.00       50.85      4.88 o 
  -6  -3   1      200.67      197.14     16.22 o 
  -5  -3   1       51.87       47.04      3.39 o 
  -4  -3   1       21.22       22.79      2.51 o 
  -3  -3   1       87.53       76.79      2.02 o 
  -2  -3   1      296.76      290.97      4.38 o 
  -1  -3   1     1049.66     1079.07     14.03 o 
   0  -3   1      437.45      413.38      6.35 o 
   1  -3   1       34.00       40.84      2.01 o 
   2  -3   1      144.76      143.50      5.65 o 
   3  -3   1       33.98       38.39      2.23 o 
   4  -3   1     1758.97     1791.99     27.39 o 
   5  -3   1       57.21       49.84      3.31 o 
   6  -3   1      211.54      215.52      6.43 o 
   7  -3   1       35.51       38.31      2.82 o 
   8  -3   1       85.28       15.10      3.90 o 
  10  -3   1       33.85       45.01      7.38 o 
  -9  -2   1       79.34       66.24      8.91 o 
  -8  -2   1       14.55       12.11      2.59 o 
  -7  -2   1       32.61       36.80      3.85 o 
  -6  -2   1      424.97      431.02     11.33 o 
  -5  -2   1      529.07      526.01     12.07 o 
  -4  -2   1        8.76        8.28      0.76 o 
  -3  -2   1       46.59       53.69      1.51 o 
  -2  -2   1        3.90        3.05      0.46 o 
  -1  -2   1        4.92        3.62      0.47 o 
   0  -2   1     3058.14     3002.26     32.42 o 
   1  -2   1      389.57      376.01      9.24 o 
   2  -2   1      142.13      137.62      4.85 o 
   3  -2   1      367.98      336.78     39.25 o 
   4  -2   1       10.36       11.14      1.65 o 
   5  -2   1       84.97       85.45      6.18 o 
   6  -2   1        1.34        0.94      0.81 o 
   7  -2   1       46.66       38.08      5.80 o 
   8  -2   1      233.08      213.42     12.64 o 
   9  -2   1       50.15       47.53      7.08 o 
  -9  -1   1        8.54        6.56      2.12 o 
  -8  -1   1        9.12       10.29      3.18 o 
  -7  -1   1        1.81        1.06      0.96 o 
  -6  -1   1       31.99       29.13      5.46 o 
  -5  -1   1       18.79       18.50      1.34 o 
  -4  -1   1       15.39       25.20      1.40 o 
  -3  -1   1     1131.54     1097.22     13.72 o 
  -2  -1   1      274.56      274.17      5.11 o 
  -1  -1   1       73.14       68.69     12.07 o 
   0  -1   1       46.48       33.87      1.18 o 
   1  -1   1     1077.20      997.10     13.37 o 
   2  -1   1     1401.21     1423.50     20.21 o 
   3  -1   1       85.18       90.96      3.11 o 
   4  -1   1       14.11       14.84      1.00 o 
   5  -1   1      123.72      119.55      2.92 o 
   6  -1   1       19.63       21.82      5.16 o 
   7  -1   1      111.34      110.67      8.18 o 
   8  -1   1       16.68       18.87      4.02 o 
   9  -1   1       37.72       31.52      5.79 o 
  10  -1   1       18.52       16.71      4.27 o 
 -10   0   1       45.76       35.68      6.11 o 
  -9   0   1        0.63        3.01      1.59 o 
  -8   0   1       48.26       44.86      6.44 o 
  -7   0   1        0.01        2.35      1.91 o 
  -6   0   1      586.38      561.29     12.98 o 
  -5   0   1      138.83      133.62      7.69 o 
  -4   0   1        5.45        4.28      0.68 o 
  -3   0   1       13.36       12.16      1.52 o 
  -2   0   1      974.74      970.35     14.19 o 
  -1   0   1     4049.21     3984.58     54.90 o 
   0   0   1       58.27       55.52      1.16 o 
   1   0   1      618.25      603.23      8.60 o 
   2   0   1      735.83      793.20     11.42 o 
   3   0   1      186.64      187.37      3.07 o 
   4   0   1      290.00      284.63      6.94 o 
   5   0   1       17.79       16.26      2.05 o 
   6   0   1      103.77       93.92      4.41 o 
   7   0   1      385.57      371.50     10.18 o 
   8   0   1        4.95       10.77      3.06 o 
   9   0   1        9.13       11.26      3.60 o 
 -10   1   1       45.38       11.81      3.60 o 
  -9   1   1        6.45        0.93      1.28 o 
  -8   1   1        2.36        4.59      2.24 o 
  -7   1   1       94.04       85.92      7.08 o 
  -6   1   1      101.25      113.98      4.96 o 
  -5   1   1        7.06        8.42      1.04 o 
  -4   1   1       18.46       11.43      1.05 o 
  -3   1   1      418.45      456.48      8.31 o 
  -2   1   1     5482.39     5636.62     75.68 o 
  -1   1   1     4581.52     4108.65    322.52 o 
   0   1   1      134.70      135.89      2.41 o 
   1   1   1      111.52      106.95      1.93 o 
   2   1   1      272.92      267.10      5.80 o 
   3   1   1     2754.35     2835.58     41.71 o 
   4   1   1      154.91      149.98      5.00 o 
   5   1   1      164.70      158.90      5.58 o 
   6   1   1       20.46       24.55      2.76 o 
   7   1   1        1.90        3.59      1.30 o 
   8   1   1       79.59       77.46      4.91 o 
   9   1   1       15.90       11.02      3.45 o 
 -10   2   1       68.64       73.87      7.80 o 
  -9   2   1        1.27        1.05      1.73 o 
  -8   2   1      170.61      166.99     10.91 o 
  -7   2   1       61.51       63.15      7.65 o 
  -6   2   1       82.59       84.11      3.71 o 
  -5   2   1      311.39      327.31      7.95 o 
  -4   2   1      135.02      157.47      5.13 o 
  -3   2   1      249.52      282.51      6.16 o 
  -2   2   1       81.99       85.65      2.70 o 
  -1   2   1      327.36      341.48      8.59 o 
   0   2   1      114.71      122.21      2.41 o 
   1   2   1       81.52       87.65      2.03 o 
   2   2   1      546.41      627.22      8.32 o 
   3   2   1      258.79      278.59      6.94 o 
   4   2   1      137.79      120.02      4.62 o 
   5   2   1       44.63       47.87      4.06 o 
   6   2   1       55.22       49.49      3.69 o 
   7   2   1       76.51       63.02      4.88 o 
   8   2   1       46.98       43.37      4.55 o 
   9   2   1       31.21       21.51      5.16 o 
 -10   3   1       55.03       58.54      8.52 o 
  -9   3   1       15.27        8.26      3.49 o 
  -8   3   1       49.83       41.89      6.35 o 
  -7   3   1       44.34       37.46      3.38 o 
  -6   3   1       59.72       61.87      3.36 o 
  -5   3   1       10.69       17.32      2.02 o 
  -4   3   1       11.75       13.92      1.66 o 
  -3   3   1       76.57       74.68      3.01 o 
  -2   3   1        9.29        2.84      0.94 o 
  -1   3   1       53.21       61.99      2.18 o 
   0   3   1       64.97       67.68      2.02 o 
   1   3   1       90.11       73.10      2.14 o 
   2   3   1       20.08       17.94      1.16 o 
   3   3   1       16.33       11.55      1.17 o 
   4   3   1       10.18       12.54      2.51 o 
   5   3   1        0.11        3.14      1.29 o 
   6   3   1       65.51       58.21      4.09 o 
   7   3   1       11.47       10.83      2.48 o 
   8   3   1        7.13        6.85      2.15 o 
 -10   4   1       28.73       26.80      5.82 o 
  -9   4   1        0.44        0.11      1.63 o 
  -8   4   1       23.09       22.13      3.87 o 
  -7   4   1       72.58       70.34      4.01 o 
  -6   4   1      297.55      313.83      8.64 o 
  -5   4   1        4.60        3.20      1.24 o 
  -4   4   1       57.35       56.75      3.00 o 
  -3   4   1      121.46      112.06      2.89 o 
  -2   4   1      405.76      406.36      8.03 o 
  -1   4   1       78.91       78.48      2.42 o 
   0   4   1      229.81      218.98      4.50 o 
   1   4   1        1.71        0.45      0.49 o 
   2   4   1        0.01        0.21      0.45 o 
   3   4   1      144.39      130.86      5.07 o 
   4   4   1       42.43       43.80      3.74 o 
   5   4   1       97.40      102.44      5.26 o 
   6   4   1       65.45       63.34      5.05 o 
   7   4   1        0.78        0.53      1.58 o 
 -10   5   1       63.60       51.43      7.96 o 
  -9   5   1       12.37        4.48      2.80 o 
  -8   5   1       20.05       14.41      2.50 o 
  -7   5   1       10.12        9.78      1.92 o 
  -6   5   1       84.11       92.41      4.61 o 
  -5   5   1       56.68       57.41      3.40 o 
  -4   5   1       18.70       18.31      2.18 o 
  -3   5   1      655.76      714.65     17.08 o 
  -2   5   1       49.33       45.19      2.50 o 
  -1   5   1        3.96        6.90      1.00 o 
   0   5   1       71.73       74.46      2.70 o 
   1   5   1      410.45      400.02      7.30 o 
   2   5   1     1276.36     1231.02     16.77 o 
   3   5   1       35.75       39.76      3.70 o 
   4   5   1        1.14       -0.48      1.02 o 
   5   5   1       24.43       19.81      2.97 o 
   6   5   1       80.58       81.43      5.24 o 
   7   5   1       69.21       66.82     13.28 o 
 -10   6   1        2.11        0.92      2.20 o 
  -9   6   1       20.01       22.13      3.01 o 
  -8   6   1        2.80        2.25      1.37 o 
  -7   6   1       42.08       37.00      3.74 o 
  -6   6   1        7.86        8.45      1.82 o 
  -5   6   1      173.33      178.27      6.48 o 
  -4   6   1      114.37      116.56      4.87 o 
  -3   6   1       82.59       97.03      3.86 o 
  -2   6   1      281.65      311.54      9.41 o 
  -1   6   1      205.34      206.19      5.29 o 
   0   6   1      199.79      193.80      4.97 o 
   1   6   1      196.25      195.69      5.10 o 
   2   6   1        2.58        1.55      1.20 o 
   3   6   1      180.94      181.47      6.95 o 
   4   6   1       29.36       28.85      3.45 o 
   5   6   1        1.99        3.01      1.48 o 
   6   6   1       48.29       56.65      4.78 o 
 -10   7   1        1.90        2.43      2.66 o 
  -9   7   1       43.76       49.07      4.86 o 
  -8   7   1       21.19       20.17      3.08 o 
  -7   7   1      261.06      263.07      9.17 o 
  -6   7   1      121.31      128.37      7.30 o 
  -5   7   1       35.61       37.18      3.81 o 
  -4   7   1       18.61       16.10      3.39 o 
  -3   7   1        0.52        0.44      0.79 o 
  -2   7   1       77.26       83.73      4.10 o 
  -1   7   1        0.97        0.28      0.66 o 
   0   7   1      374.28      370.11      8.39 o 
   1   7   1      224.76      214.76      5.77 o 
   2   7   1        1.97        3.73      3.04 o 
   3   7   1      160.28      179.66     14.59 o 
   4   7   1       35.81       27.67      5.43 o 
   5   7   1        2.08        3.24      2.83 o 
  -9   8   1       14.76       10.16      5.94 o 
  -8   8   1       70.41       76.77      5.29 o 
  -7   8   1      189.79      206.46     11.55 o 
  -6   8   1        2.65        3.23      1.44 o 
  -5   8   1       27.34       27.02      3.26 o 
  -4   8   1        7.13        5.10      2.04 o 
  -3   8   1      218.55      211.72     10.65 o 
  -2   8   1       72.09       68.02      5.80 o 
  -1   8   1       93.75       97.30      6.10 o 
   0   8   1       32.65       32.75      3.33 o 
   1   8   1        3.47        5.10      2.50 o 
   2   8   1       18.26       20.68      4.73 o 
   3   8   1        1.91        1.54      2.26 o 
   4   8   1       42.58       45.44      7.39 o 
  -8   9   1        3.98        2.66      2.88 o 
  -7   9   1       58.52       65.25      6.49 o 
  -6   9   1       91.45      103.25      8.01 o 
  -5   9   1        0.09        0.61      1.41 o 
  -4   9   1        6.10        3.81      2.11 o 
  -3   9   1        0.39        0.88      1.55 o 
  -2   9   1       66.79       77.13      4.53 o 
  -1   9   1        5.02        3.21      1.46 o 
   0   9   1        8.38       10.31      3.53 o 
   1   9   1       90.77       96.26      8.33 o 
   2   9   1       21.12       24.08      5.35 o 
  -7  10   1        0.19        1.76      1.81 o 
  -6  10   1       11.39       12.98      3.75 o 
  -5  10   1        3.59        3.02      2.14 o 
  -4  10   1       17.43       12.88      3.47 o 
  -3  10   1       49.34       49.51      6.62 o 
  -2  10   1       86.77       96.08      7.72 o 
  -1  10   1        0.18        0.24      1.28 o 
   0  10   1       83.73       93.65      8.42 o 
   1 -11   2        1.78        2.43      2.25 o 
   2 -11   2      118.27      119.93      9.38 o 
   3 -11   2       61.75       60.91      7.69 o 
   4 -11   2       74.02       73.72      7.40 o 
   5 -11   2       37.26       35.01      5.80 o 
   6 -11   2       31.76       36.89      4.62 o 
  -1 -10   2       20.82       21.33      5.13 o 
   0 -10   2      227.24      271.25      8.05 o 
   1 -10   2       29.55       33.79      3.23 o 
   2 -10   2       44.46       52.61      6.93 o 
   3 -10   2       24.85       25.29      4.85 o 
   4 -10   2        1.36       -0.98      1.49 o 
   5 -10   2       56.37       59.23      7.38 o 
   6 -10   2        0.01       -0.73      0.85 o 
   7 -10   2        4.01        1.76      4.92 o 
   8 -10   2       41.21       46.78      5.24 o 
  -3  -9   2        0.02        1.44      1.58 o 
  -2  -9   2       37.17       37.68      4.36 o 
  -1  -9   2      103.12      110.18     13.81 o 
   0  -9   2        0.04       -0.04      0.99 o 
   1  -9   2        0.54        0.94      0.99 o 
   2  -9   2      101.90      105.70      5.25 o 
   3  -9   2        1.45        4.52      2.18 o 
   4  -9   2        7.27        8.23      2.80 o 
   5  -9   2       14.90        9.83      2.72 o 
   6  -9   2       28.28       29.39      3.86 o 
   7  -9   2      136.64      138.88      7.33 o 
   8  -9   2       19.35       17.02      3.30 o 
   9  -9   2        0.93       -0.41      2.15 o 
  -4  -8   2       67.00       68.87      5.36 o 
  -3  -8   2       54.39       58.42      4.99 o 
  -2  -8   2      111.67      120.94      9.11 o 
  -1  -8   2       89.83       86.12      6.25 o 
   0  -8   2       20.04       23.42      2.51 o 
   1  -8   2        1.64        5.38      1.29 o 
   2  -8   2      140.54      127.69      5.39 o 
   3  -8   2      250.93      257.44     11.97 o 
   4  -8   2        4.83        4.39      2.09 o 
   5  -8   2        2.43        1.45      1.42 o 
   6  -8   2      194.33      199.92      8.26 o 
   7  -8   2        2.86        1.24      1.35 o 
   8  -8   2       54.33       54.34      5.33 o 
   9  -8   2        0.22        0.91      1.33 o 
  -5  -7   2       34.71       29.07      4.15 o 
  -4  -7   2        0.02        0.70      1.20 o 
  -3  -7   2        1.36        0.87      2.13 o 
  -2  -7   2       59.60       61.65      3.22 o 
  -1  -7   2        4.12        5.42      1.25 o 
   0  -7   2       24.64       23.95      2.56 o 
   1  -7   2       17.61       17.21      1.91 o 
   2  -7   2       11.83       10.28      1.71 o 
   3  -7   2      440.16      357.88     13.66 o 
   4  -7   2      105.23      108.27      7.02 o 
   5  -7   2       79.51       85.62      4.89 o 
   6  -7   2       46.17       48.16      4.48 o 
   7  -7   2      211.07      211.20      8.30 o 
   8  -7   2       82.52       75.31      5.02 o 
   9  -7   2      114.37      123.52     11.10 o 
  10  -7   2        1.26        0.52      2.31 o 
  -6  -6   2        0.04        2.61      3.45 o 
  -5  -6   2        3.63        0.55      1.59 o 
  -4  -6   2       48.96       50.90      5.30 o 
  -3  -6   2       62.89       64.52     11.59 o 
  -2  -6   2       29.12       29.95      2.47 o 
  -1  -6   2       14.29        9.74      1.55 o 
   0  -6   2       37.97       37.62      2.31 o 
   1  -6   2      293.61      269.51      6.05 o 
   2  -6   2       43.58       45.72      2.66 o 
   3  -6   2      257.95      242.64      6.19 o 
   4  -6   2      493.74      483.35     15.74 o 
   5  -6   2       23.75       22.97      2.78 o 
   6  -6   2      163.64      168.80      6.84 o 
   7  -6   2        0.16        2.48      1.59 o 
   8  -6   2       59.96       62.57      4.60 o 
   9  -6   2      178.19      192.27     13.76 o 
  10  -6   2        0.39        0.76      2.09 o 
  -7  -5   2      207.82      231.97      9.82 o 
  -6  -5   2       82.77       78.98      8.65 o 
  -5  -5   2       29.42       29.91      3.72 o 
  -4  -5   2        7.57       10.43      2.87 o 
  -3  -5   2      486.93      479.85      9.00 o 
  -2  -5   2     1090.74     1092.67     15.80 o 
  -1  -5   2       19.46       17.88      1.71 o 
   0  -5   2      144.17      132.63      3.80 o 
   1  -5   2      100.57      107.30      4.20 o 
   3  -5   2      119.47      127.33      6.63 o 
   4  -5   2        1.14        1.54      1.16 o 
   5  -5   2       70.75       75.03      4.04 o 
   6  -5   2      190.63      217.37      7.41 o 
   7  -5   2        2.23        1.28      1.19 o 
   8  -5   2       70.38       71.33      7.70 o 
   9  -5   2        9.42        3.34      2.32 o 
  10  -5   2       49.32       48.57      8.07 o 
  -8  -4   2       23.73       20.45      7.38 o 
  -7  -4   2        0.03        0.99      1.30 o 
  -6  -4   2       52.62       56.36      5.40 o 
  -5  -4   2        2.56        3.59      1.42 o 
  -4  -4   2       19.46       14.46      3.16 o 
  -3  -4   2      129.62      125.24      3.07 o 
  -2  -4   2      108.19      107.13      2.76 o 
  -1  -4   2      123.59      132.16      3.01 o 
   0  -4   2      271.44      268.55      4.48 o 
   1  -4   2        9.51        9.67      1.05 o 
   2  -4   2      927.90      945.88     15.11 o 
   3  -4   2      155.52      160.28      6.95 o 
   4  -4   2       44.55       45.96      3.53 o 
   5  -4   2       64.38       61.92      3.47 o 
   6  -4   2       95.88       95.45      4.42 o 
   7  -4   2       32.94       31.52      2.87 o 
   8  -4   2       11.35       -0.47      1.09 o 
   9  -4   2        6.52        4.56      2.77 o 
  10  -4   2       11.71        9.46      3.47 o 
  -8  -3   2       16.96       19.57      4.25 o 
  -7  -3   2        1.96        3.02      1.81 o 
  -6  -3   2      245.61      243.53      8.58 o 
  -5  -3   2      658.07      672.44     15.07 o 
  -4  -3   2      116.73      114.70      2.84 o 
  -3  -3   2      112.55      113.63      2.71 o 
  -2  -3   2      507.77      509.03      6.77 o 
  -1  -3   2     1832.04     1867.49     19.14 o 
   0  -3   2      441.47      453.17      5.94 o 
   1  -3   2      886.61      935.82     12.02 o 
   2  -3   2      109.25      112.93      5.04 o 
   3  -3   2      226.16      213.71      7.49 o 
   4  -3   2       37.42       20.02      3.20 o 
   5  -3   2        0.10        0.35      0.94 o 
   6  -3   2      293.00      302.47      7.92 o 
   7  -3   2       47.64       36.05      5.77 o 
   8  -3   2        2.18        3.42      2.42 o 
   9  -3   2        9.82       10.79      3.29 o 
  10  -3   2        6.01        9.21      2.80 o 
  -9  -2   2       45.67       46.81      6.76 o 
  -8  -2   2       35.59       30.63      4.41 o 
  -7  -2   2      114.70      117.69      5.77 o 
  -6  -2   2      138.61      131.79      5.76 o 
  -5  -2   2       67.31       73.52      4.09 o 
  -4  -2   2      411.73      402.87      7.04 o 
  -3  -2   2       13.53       13.58      1.31 o 
  -2  -2   2        0.71        0.70      0.36 o 
  -1  -2   2        2.32       -0.32      0.33 o 
   0  -2   2     1700.23     1671.62     18.96 o 
   1  -2   2     8432.58     8101.15    103.93 o 
   2  -2   2     1247.09     1271.89     17.85 o 
   3  -2   2     1792.27     1829.55     26.82 o 
   4  -2   2        0.09        0.12      0.63 o 
   5  -2   2      206.44      209.18      4.24 o 
   6  -2   2       91.47       86.06      3.45 o 
   7  -2   2     1624.23     1596.76     43.16 o 
   8  -2   2       63.77       65.58      6.79 o 
   9  -2   2       77.69       64.99      7.12 o 
  10  -2   2        9.78       12.44      3.59 o 
  -9  -1   2       20.48       18.65      4.29 o 
  -8  -1   2       94.94      101.33      5.58 o 
  -7  -1   2       20.83       23.72      4.47 o 
  -6  -1   2       56.21       47.36      3.73 o 
  -5  -1   2       14.54       12.62      1.48 o 
  -4  -1   2       72.49       65.95      2.30 o 
  -3  -1   2      978.99     1013.85     13.16 o 
  -2  -1   2       13.80       20.14      2.94 o 
  -1  -1   2      723.12      739.88     11.22 o 
   0  -1   2     2160.16     1998.84     40.32 o 
   1  -1   2      456.28      437.56      9.61 o 
   2  -1   2      505.92      468.35      7.30 o 
   3  -1   2      102.04      107.87      2.50 o 
   4  -1   2      127.70      116.62      2.76 o 
   5  -1   2       26.15       25.85      1.32 o 
   6  -1   2        0.48       -0.42      0.71 o 
   7  -1   2      316.27      307.33     14.69 o 
   8  -1   2        2.83        0.45      1.71 o 
   9  -1   2       71.10       67.67      7.60 o 
  -9   0   2       23.45       14.55      4.01 o 
  -8   0   2       35.88       36.72      5.69 o 
  -7   0   2       27.03       32.69      3.06 o 
  -6   0   2       94.25       88.57      3.08 o 
  -5   0   2       68.78       85.04      3.02 o 
  -4   0   2      101.48       90.17      2.69 o 
  -3   0   2      539.55      563.85      8.11 o 
  -2   0   2      320.38      305.73      4.80 o 
  -1   0   2      179.52      187.10      4.05 o 
   0   0   2       58.61       59.32      1.56 o 
   1   0   2      731.56      771.51     18.09 o 
   2   0   2     1801.24     1900.95     18.35 o 
   3   0   2      110.00       96.37      2.02 o 
   4   0   2      143.34      138.63      4.67 o 
   5   0   2        2.08        2.79      1.10 o 
   6   0   2      531.63      523.99     12.15 o 
   7   0   2        1.82        0.01      2.86 o 
   8   0   2      109.88      110.22      8.78 o 
   9   0   2       21.22       16.75      4.25 o 
 -10   1   2        9.63        5.04      2.67 o 
  -9   1   2        9.88       13.79      3.79 o 
  -8   1   2       30.01       29.70      5.22 o 
  -7   1   2      127.37      140.25      8.82 o 
  -6   1   2      197.55      188.40      6.78 o 
  -5   1   2       67.18       65.88      2.53 o 
  -4   1   2       47.70       59.17      2.13 o 
  -3   1   2     1390.42     1479.86     18.00 o 
  -2   1   2     6412.89     6344.43     72.17 o 
  -1   1   2     2155.03     2214.24     43.28 o 
   0   1   2     1565.41     1525.12     21.23 o 
   1   1   2       47.00       40.33      1.24 o 
   2   1   2     2232.04     2288.35     25.93 o 
   3   1   2      532.19      533.64     10.62 o 
   4   1   2        9.52        7.96      1.49 o 
   5   1   2       73.09       69.05      5.02 o 
   6   1   2       31.54       28.81      3.08 o 
   7   1   2        1.63        3.14      1.47 o 
   8   1   2        1.07        1.35      1.32 o 
   9   1   2        0.06        1.23      1.92 o 
 -10   2   2        3.56        2.50      2.31 o 
  -9   2   2       22.81       18.33      4.39 o 
  -8   2   2       88.01       92.67      7.77 o 
  -7   2   2       77.72       82.51      4.09 o 
  -6   2   2      164.07      168.82      4.40 o 
  -5   2   2      190.93      196.74      4.55 o 
  -4   2   2        6.43        2.93      0.87 o 
  -3   2   2      947.56      997.41     12.92 o 
  -2   2   2      182.04      189.02      4.33 o 
  -1   2   2      895.08      945.76     11.55 o 
   0   2   2      218.26      201.33      3.36 o 
   1   2   2      200.90      203.55      3.54 o 
   2   2   2     1388.83     1509.92     17.96 o 
   3   2   2       31.55       34.13      2.24 o 
   4   2   2       99.09      102.63      4.33 o 
   5   2   2        0.81       -1.16      0.85 o 
   6   2   2      330.78      317.10      9.46 o 
   7   2   2      131.86      132.07      6.27 o 
   8   2   2      160.13      167.68      7.52 o 
 -10   3   2        8.79        5.20      2.55 o 
  -9   3   2      113.11      108.97      9.14 o 
  -8   3   2       38.03       26.54      2.92 o 
  -7   3   2        1.46        6.19      2.15 o 
  -6   3   2       68.13       65.02      3.52 o 
  -5   3   2        3.27        3.25      1.01 o 
  -4   3   2       30.66       28.88      2.09 o 
  -3   3   2       27.19       36.73      4.04 o 
  -2   3   2      184.91      222.86      4.17 o 
  -1   3   2     1302.35     1419.66     21.18 o 
   0   3   2       24.77       24.43      1.21 o 
   1   3   2       93.72       89.25      2.38 o 
   2   3   2       26.22       24.37      1.63 o 
   3   3   2      192.75      191.10      5.88 o 
   4   3   2       52.77       51.21      3.26 o 
   5   3   2      385.23      347.71      9.75 o 
   6   3   2       30.71       25.32      3.27 o 
   7   3   2       30.77       25.87      4.80 o 
   8   3   2       19.52       23.92      7.59 o 
 -10   4   2        1.58        2.82      2.31 o 
  -9   4   2       16.02       14.65      4.15 o 
  -8   4   2       77.36       83.95      4.62 o 
  -7   4   2       99.80      107.12      7.10 o 
  -6   4   2      133.49      141.09      5.49 o 
  -5   4   2      282.30      287.31      7.76 o 
  -4   4   2        3.61        4.48      0.79 o 
  -3   4   2      285.42      294.94      5.52 o 
  -2   4   2      129.00      157.26      4.60 o 
  -1   4   2      215.59      210.99      7.92 o 
   0   4   2      197.00      184.87      4.03 o 
   1   4   2        3.93        3.08      0.73 o 
   2   4   2        1.45        1.50      0.60 o 
   3   4   2       19.88       16.86      2.23 o 
   4   4   2        5.54       11.41      2.03 o 
   5   4   2      143.00      142.61      6.45 o 
   6   4   2       28.03       24.70      3.32 o 
   7   4   2      150.92      151.80      7.72 o 
 -10   5   2       65.86       64.33      8.81 o 
  -9   5   2        2.03        3.73      1.48 o 
  -8   5   2       60.03       65.69      7.04 o 
  -7   5   2        0.67        2.06      1.13 o 
  -6   5   2        1.49        1.11      0.98 o 
  -5   5   2      112.89      122.01      5.02 o 
  -4   5   2      410.60      430.79      7.59 o 
  -3   5   2      565.97      561.43      9.03 o 
  -2   5   2       22.39       24.07      2.23 o 
  -1   5   2       60.93       64.76      2.44 o 
   0   5   2        6.32        5.82      0.96 o 
   1   5   2     1026.69     1025.22     14.42 o 
   2   5   2      433.50      415.37     10.12 o 
   3   5   2       13.65       13.00      2.17 o 
   4   5   2      277.21      273.99      8.68 o 
   5   5   2       32.87       30.76      3.50 o 
   6   5   2      217.31      245.90      9.20 o 
 -10   6   2        1.36        0.40      2.40 o 
  -9   6   2        7.58        9.48      2.30 o 
  -8   6   2        2.45       -0.06      1.69 o 
  -7   6   2      106.38      118.32      5.75 o 
  -6   6   2       75.64       83.16      6.75 o 
  -5   6   2      169.18      184.19      6.49 o 
  -4   6   2      192.41      179.92     17.21 o 
  -3   6   2        0.06       -0.15      0.54 o 
  -2   6   2      443.64      449.85     10.18 o 
  -1   6   2        2.53        2.19      0.79 o 
   0   6   2      906.69      913.03     13.67 o 
   1   6   2      126.37      121.99      3.90 o 
   2   6   2        5.81        5.54      1.62 o 
   3   6   2       39.14       82.30      4.92 o 
   4   6   2       23.32       18.88      4.34 o 
   5   6   2      141.11      149.03     10.93 o 
  -9   7   2        0.41        1.41      1.48 o 
  -8   7   2       14.56       13.87      2.62 o 
  -7   7   2        0.01        0.69      1.17 o 
  -6   7   2        1.99        4.21      1.88 o 
  -5   7   2      171.84      183.60      8.23 o 
  -4   7   2       19.67       10.79      2.88 o 
  -3   7   2       88.21       92.21      4.33 o 
  -2   7   2      184.98      193.88      6.53 o 
  -1   7   2       90.14       92.81      6.16 o 
   0   7   2      354.64      369.77      9.66 o 
   1   7   2      176.89      178.43     10.30 o 
   2   7   2      177.52      183.21     10.93 o 
   3   7   2      121.33      131.72      9.57 o 
   4   7   2       23.49       18.39      4.66 o 
  -9   8   2      123.29      101.66      8.64 o 
  -8   8   2       58.86       81.88      7.33 o 
  -7   8   2        8.05        8.30      2.80 o 
  -6   8   2        8.85       12.22      2.88 o 
  -5   8   2        4.34        0.37      1.26 o 
  -4   8   2      131.63      125.97      8.31 o 
  -3   8   2       10.18       12.63      3.12 o 
  -2   8   2        8.82        7.54      1.78 o 
  -1   8   2       28.16       29.62      3.19 o 
   0   8   2       27.55       26.96      3.08 o 
   1   8   2       54.77       45.43      6.40 o 
   2   8   2        0.12        1.48      2.16 o 
   3   8   2        0.69        0.84      2.19 o 
  -8   9   2       12.92       11.41      3.42 o 
  -7   9   2       47.01       46.39      6.31 o 
  -6   9   2       23.43       21.13      4.17 o 
  -5   9   2       43.35       50.71      6.49 o 
  -4   9   2      186.59      182.41     10.58 o 
  -3   9   2       63.88       63.84      6.08 o 
  -2   9   2       21.59       24.09      3.11 o 
  -1   9   2        2.61        0.05      1.12 o 
   0   9   2       85.77       84.98      7.73 o 
   1   9   2       33.10       33.61      6.03 o 
   2   9   2       68.26       74.11      8.19 o 
  -6  10   2        1.03        0.29      1.38 o 
  -5  10   2        7.24        3.81      2.40 o 
  -4  10   2       53.97       52.42      6.85 o 
  -3  10   2       66.31       79.46      7.20 o 
  -2  10   2        0.07        1.79      1.73 o 
  -1  10   2      158.71      173.68     11.15 o 
   1 -11   3       61.74       59.46      6.86 o 
   2 -11   3      301.57      344.41     16.62 o 
   3 -11   3       52.95       53.95      7.44 o 
   4 -11   3        2.25        5.74      2.85 o 
   5 -11   3       25.82        0.28      1.43 o 
   6 -11   3        2.14        2.88      2.93 o 
  -1 -10   3       37.43       46.81      6.35 o 
   0 -10   3       11.25       16.07      2.41 o 
   1 -10   3        9.28        6.66      1.82 o 
   2 -10   3      197.11      208.69     11.86 o 
   3 -10   3        9.55       11.86      3.59 o 
   4 -10   3      111.03      111.76      8.81 o 
   5 -10   3       56.43       54.40      7.24 o 
   6 -10   3        4.46        2.21      2.12 o 
   7 -10   3      222.77      229.20      9.96 o 
   8 -10   3       20.24       11.35      2.97 o 
  -3  -9   3       15.20        8.74      2.74 o 
  -2  -9   3      347.39      371.93     12.52 o 
  -1  -9   3       16.63       14.36      2.29 o 
   0  -9   3       95.24       93.62      4.48 o 
   1  -9   3      179.30      189.77      6.20 o 
   2  -9   3       34.85       26.62      3.17 o 
   3  -9   3       94.72       97.86      7.70 o 
   4  -9   3        5.03        1.26      1.46 o 
   5  -9   3       77.41       64.64      6.31 o 
   6  -9   3      150.39      166.42     14.77 o 
   7  -9   3        2.84        4.15      1.90 o 
   8  -9   3       29.47       39.80      8.38 o 
   9  -9   3       11.46       13.53      3.48 o 
  -4  -8   3        1.36       -2.98      2.27 o 
  -3  -8   3       94.20       96.40      6.12 o 
  -2  -8   3      144.70      149.50     15.37 o 
  -1  -8   3        0.39        1.38      1.42 o 
   0  -8   3      118.43      122.84      8.48 o 
   1  -8   3       26.43       21.21      3.55 o 
   2  -8   3      106.24      107.74      4.15 o 
   3  -8   3       20.42       18.38      3.72 o 
   4  -8   3      116.60      117.30      7.93 o 
   5  -8   3       28.54       24.58      4.22 o 
   6  -8   3       29.24       22.50      3.34 o 
   7  -8   3       15.49       16.73      4.65 o 
   8  -8   3        7.72        3.59      2.08 o 
   9  -8   3       42.31       37.82      5.66 o 
  -5  -7   3       54.12       51.56      5.40 o 
  -4  -7   3        1.43       -1.32      2.46 o 
  -3  -7   3      100.42       99.81      8.35 o 
  -2  -7   3        0.22        0.76      0.93 o 
  -1  -7   3       78.66       83.01      3.76 o 
   0  -7   3        2.09        0.11      0.80 o 
   1  -7   3      300.66      290.04      6.94 o 
   2  -7   3      216.68      232.48      5.89 o 
   3  -7   3       23.50       23.99      4.06 o 
   4  -7   3       26.29       23.41      3.74 o 
   5  -7   3      132.04      137.16      6.28 o 
   6  -7   3      343.46      339.39     10.75 o 
   7  -7   3       60.40       53.09      4.54 o 
   8  -7   3       11.04       10.82      5.17 o 
   9  -7   3        8.92        2.09      2.25 o 
  10  -7   3        3.73        0.23      2.43 o 
  -6  -6   3       30.78       34.20      4.41 o 
  -5  -6   3       63.98       69.57      5.11 o 
  -4  -6   3      111.12      109.90      5.95 o 
  -3  -6   3        0.15       -0.31      0.65 o 
  -2  -6   3        1.39        0.79      0.76 o 
  -1  -6   3      258.89      253.33      6.30 o 
   0  -6   3      284.08      276.06      6.47 o 
   1  -6   3      173.53      158.60      4.53 o 
   2  -6   3       22.98       20.75      2.10 o 
   3  -6   3      658.46      664.33     12.64 o 
   4  -6   3      148.65      139.22      7.73 o 
   5  -6   3      545.28      551.40     22.56 o 
   6  -6   3       27.81       20.63      2.87 o 
   7  -6   3      116.57      115.15      5.85 o 
   8  -6   3      156.09      162.98      7.14 o 
   9  -6   3       14.75        9.12      4.06 o 
  10  -6   3       56.95       55.63      8.80 o 
  -7  -5   3        4.89        5.27      2.40 o 
  -6  -5   3        7.50        6.74      2.93 o 
  -5  -5   3      160.22      154.09      8.38 o 
  -4  -5   3      136.14      145.08      6.36 o 
  -3  -5   3      342.77      331.21      6.07 o 
  -2  -5   3        2.58        1.67      0.72 o 
  -1  -5   3       53.61       44.56      1.96 o 
   0  -5   3      627.38      595.99      8.41 o 
   1  -5   3      130.42      149.02      4.05 o 
   2  -5   3      464.99      419.84     13.42 o 
   3  -5   3       19.18       20.09      1.60 o 
   4  -5   3       36.47       24.73      3.52 o 
   5  -5   3      510.66      532.76     12.45 o 
   6  -5   3       41.87       41.17      3.84 o 
   7  -5   3      297.26      295.08     11.40 o 
   8  -5   3        5.49        1.44      1.67 o 
   9  -5   3       78.30       78.05      8.65 o 
  10  -5   3       69.59       86.15      9.36 o 
  -8  -4   3      108.59      116.06      6.87 o 
  -7  -4   3        0.00        1.89      1.35 o 
  -6  -4   3        6.96        8.84      2.06 o 
  -5  -4   3       42.20       37.80      4.34 o 
  -4  -4   3     1804.19     1809.23     20.17 o 
  -3  -4   3      312.77      320.37      5.63 o 
  -2  -4   3      117.97      107.11      2.90 o 
  -1  -4   3        6.94        4.85      0.76 o 
   0  -4   3      138.13      139.43      3.15 o 
   1  -4   3     2289.18     2309.30     23.68 o 
   2  -4   3       37.17       48.20      2.27 o 
   3  -4   3       85.52       93.02      5.26 o 
   4  -4   3      114.91      105.50      4.40 o 
   5  -4   3       10.05        7.81      1.59 o 
   6  -4   3       40.20       40.08      3.07 o 
   7  -4   3       62.89       65.02      3.83 o 
   8  -4   3       57.08       58.74      8.34 o 
   9  -4   3        9.00        2.13      2.61 o 
  10  -4   3        6.77        7.91      3.00 o 
  -8  -3   3       43.59       39.34      4.44 o 
  -7  -3   3      137.42      133.94      6.70 o 
  -6  -3   3       23.12       20.08      3.00 o 
  -5  -3   3        4.82        5.99      1.55 o 
  -4  -3   3       47.57       48.47      2.34 o 
  -3  -3   3        7.91        6.52      1.21 o 
  -2  -3   3      652.52      624.44      9.58 o 
  -1  -3   3      251.61      258.65      4.93 o 
   0  -3   3       33.20       32.66      1.54 o 
   1  -3   3      868.06      860.27     13.96 o 
   2  -3   3       23.29       27.36      1.30 o 
   3  -3   3       17.76        5.44      1.44 o 
   4  -3   3      292.86      324.04      7.91 o 
   5  -3   3      310.11      300.89      7.79 o 
   6  -3   3       79.10       82.54      3.87 o 
   7  -3   3       16.01       15.41      3.74 o 
   8  -3   3        3.90        6.00      2.62 o 
   9  -3   3       68.34       67.37      7.50 o 
  10  -3   3      111.15      131.12     11.16 o 
  -9  -2   3       13.61       16.85      4.51 o 
  -8  -2   3       75.54       77.57      5.28 o 
  -7  -2   3      161.08      174.54      7.37 o 
  -6  -2   3        3.63        6.08      2.23 o 
  -5  -2   3      451.45      441.35     20.28 o 
  -4  -2   3        3.64        2.11      0.89 o 
  -3  -2   3      751.48      740.83     10.84 o 
  -2  -2   3      365.34      359.76      6.68 o 
  -1  -2   3      389.80      370.66      6.03 o 
   0  -2   3     1190.11     1196.56     14.86 o 
   1  -2   3     3692.15     3658.97     40.33 o 
   2  -2   3      189.19      173.47      4.15 o 
   3  -2   3        1.17        0.77      0.37 o 
   4  -2   3      502.45      513.21      8.01 o 
   5  -2   3       44.77       42.53      2.58 o 
   6  -2   3      644.49      657.23     22.56 o 
   7  -2   3       39.14       32.21      5.59 o 
   8  -2   3        1.33        3.08      2.52 o 
   9  -2   3      139.58      150.51     11.43 o 
  10  -2   3        4.91        6.44      3.28 o 
  -9  -1   3      143.61      143.01     10.39 o 
  -8  -1   3        4.12        0.48      2.00 o 
  -7  -1   3       53.73       59.42      4.60 o 
  -6  -1   3       59.48       57.76      2.67 o 
  -5  -1   3       56.70       49.26      2.31 o 
  -4  -1   3       76.50       78.03      2.73 o 
  -3  -1   3      260.63      299.18      5.52 o 
  -2  -1   3        0.05        0.07      0.45 o 
  -1  -1   3      499.26      483.93     11.90 o 
   0  -1   3        1.28        2.31      0.50 o 
   1  -1   3     1658.64     1651.58     31.53 o 
   2  -1   3        0.03        0.03      0.36 o 
   3  -1   3      236.10      216.21      3.40 o 
   4  -1   3      315.83      332.02      5.71 o 
   5  -1   3      518.10      511.13      7.88 o 
   6  -1   3     1259.77     1287.02     23.00 o 
   7  -1   3       66.09       73.05      6.94 o 
   8  -1   3       56.79       58.70      7.86 o 
   9  -1   3        1.47        2.87      2.33 o 
  -9   0   3       22.51       34.29      5.88 o 
  -8   0   3       11.98       10.91      3.35 o 
  -7   0   3       32.28       27.97     10.35 o 
  -6   0   3       79.12       73.27      5.33 o 
  -5   0   3      658.86      680.22     10.66 o 
  -4   0   3      496.62      504.97      8.19 o 
  -3   0   3      786.04      844.93     11.54 o 
  -2   0   3      356.45      373.85      5.87 o 
  -1   0   3     2994.07     2907.28     33.25 o 
   0   0   3     3095.75     3078.62     41.13 o 
   1   0   3        8.42        8.49      0.92 o 
   2   0   3      725.80      705.68      9.38 o 
   3   0   3      408.26      495.50      5.93 o 
   4   0   3        0.88       -0.19      1.23 o 
   5   0   3      154.80      140.30      5.32 o 
   6   0   3        0.14        0.39      1.06 o 
   7   0   3       99.26      102.12      5.19 o 
   8   0   3       12.53       10.49      3.55 o 
   9   0   3        5.94        6.84      3.03 o 
 -10   1   3        7.69       10.40      3.53 o 
  -9   1   3       10.96        8.92      3.25 o 
  -8   1   3       42.44       50.88      5.64 o 
  -7   1   3       86.73       69.17      4.00 o 
  -6   1   3      156.42      140.01      5.69 o 
  -5   1   3       24.45       17.76      1.62 o 
  -4   1   3      664.58      657.99      9.90 o 
  -3   1   3      594.05      558.53      8.30 o 
  -2   1   3        4.92        4.94      0.73 o 
  -1   1   3      852.01      841.43     12.35 o 
   0   1   3       76.47       82.86      3.50 o 
   1   1   3      165.49      156.52      3.01 o 
   2   1   3      322.20      310.99      5.04 o 
   3   1   3        4.25        3.74      0.50 o 
   4   1   3      321.21      306.02      8.06 o 
   5   1   3       74.25       78.82      4.10 o 
   6   1   3        3.84        3.56      1.40 o 
   7   1   3       17.19       17.76      2.72 o 
   8   1   3       23.48       19.34      3.10 o 
   9   1   3       18.48       19.17      4.86 o 
 -10   2   3       27.14       19.23      4.71 o 
  -9   2   3       81.49       81.37      7.61 o 
  -8   2   3        8.35        7.81      2.79 o 
  -7   2   3       10.10        7.11      3.71 o 
  -6   2   3       24.08       28.15      4.43 o 
  -5   2   3       26.09       27.50      3.13 o 
  -4   2   3     1286.85     1370.87     17.71 o 
  -3   2   3      852.34      850.51     14.08 o 
  -1   2   3       71.19       82.73      3.95 o 
   0   2   3      695.37      670.72     11.31 o 
   1   2   3     2802.28     2878.46     32.98 o 
   2   2   3        0.17        0.25      0.31 o 
   3   2   3       67.12       63.22      3.73 o 
   4   2   3        2.26        5.04      1.28 o 
   5   2   3      101.51      104.47      7.45 o 
   6   2   3       23.63       27.84      5.34 o 
   7   2   3       47.13       54.56      4.15 o 
   8   2   3       16.44       16.31      3.04 o 
 -10   3   3      100.96      107.26      9.27 o 
  -9   3   3       62.62       60.66      6.67 o 
  -8   3   3       25.56       32.42      3.36 o 
  -7   3   3      200.32      200.95      6.91 o 
  -6   3   3       35.44       34.49      3.07 o 
  -5   3   3      174.26      176.04      8.35 o 
  -4   3   3        4.30        4.12      1.01 o 
  -3   3   3      332.47      350.91      7.50 o 
  -2   3   3      588.17      631.61      8.97 o 
  -1   3   3      202.82      220.59      5.55 o 
   0   3   3        5.26        1.86      0.50 o 
   1   3   3        3.65        1.46      0.50 o 
   2   3   3      225.32      211.85      4.21 o 
   3   3   3       90.99       88.05      3.86 o 
   4   3   3      461.54      418.58     10.39 o 
   5   3   3       61.19       67.23      6.95 o 
   6   3   3        1.37        0.73      1.32 o 
   7   3   3       65.02       69.46      4.88 o 
 -10   4   3       14.47       11.74      3.91 o 
  -9   4   3       39.01       43.53      6.71 o 
  -8   4   3       34.95       37.19      3.69 o 
  -7   4   3        4.34        1.90      1.07 o 
  -6   4   3      111.88      110.77      4.89 o 
  -5   4   3      194.13      199.51      6.28 o 
  -4   4   3       57.27       59.82      2.39 o 
  -3   4   3        2.76        3.39      1.27 o 
  -2   4   3       20.65       14.84      1.17 o 
  -1   4   3      309.78      317.28      8.72 o 
   0   4   3       26.31       26.40      2.74 o 
   1   4   3        0.73        0.67      0.55 o 
   2   4   3       52.39       51.28      2.10 o 
   3   4   3      106.30      111.55      6.96 o 
   4   4   3      288.95      249.06      7.90 o 
   5   4   3       38.62       40.14      3.40 o 
   6   4   3       49.44       51.70      6.63 o 
   7   4   3        3.48        6.16      3.38 o 
 -10   5   3       12.87       15.91      4.58 o 
  -9   5   3       14.71       14.54      2.59 o 
  -8   5   3       82.86       89.34      5.82 o 
  -7   5   3        0.40       -0.15      0.84 o 
  -6   5   3      253.78      260.19     13.32 o 
  -5   5   3      747.47      780.13     19.08 o 
  -4   5   3       20.74       21.29      1.76 o 
  -3   5   3       49.51       56.10      2.37 o 
  -2   5   3      254.71      278.69      8.14 o 
  -1   5   3        5.08        5.16      1.20 o 
   0   5   3      736.55      733.36     11.03 o 
   1   5   3      253.80      250.86      5.42 o 
   2   5   3        0.90        0.36      1.27 o 
   3   5   3       61.61       56.67      3.69 o 
   4   5   3       33.49       27.41      4.91 o 
   5   5   3       34.22       30.03      5.40 o 
   6   5   3        4.96        4.15      2.90 o 
  -9   6   3       33.96       32.01      3.79 o 
  -8   6   3       14.97       11.81      2.40 o 
  -7   6   3        5.51        7.90      3.44 o 
  -6   6   3       25.35       30.68      6.08 o 
  -5   6   3      222.34      229.14     10.36 o 
  -4   6   3        7.09        4.43      1.23 o 
  -3   6   3        5.18        5.04      1.33 o 
  -2   6   3        2.61        1.03      0.82 o 
  -1   6   3      297.28      288.53      9.24 o 
   0   6   3     1032.49     1022.55     18.61 o 
   1   6   3       49.04       43.96      3.09 o 
   2   6   3       85.58       82.02      7.03 o 
   3   6   3        0.11       -0.82      1.45 o 
   4   6   3      237.67      224.33     12.82 o 
   5   6   3      159.01      162.32     11.39 o 
  -9   7   3       48.24       52.23      6.72 o 
  -8   7   3        1.91       -1.16      1.42 o 
  -7   7   3       10.33        9.85      2.76 o 
  -6   7   3      144.70      138.45      8.62 o 
  -5   7   3        4.80        2.79      1.84 o 
  -4   7   3      260.10      275.73     12.22 o 
  -3   7   3       66.82       71.97      3.96 o 
  -2   7   3       40.91       44.08      3.17 o 
  -1   7   3      231.51      242.23      7.73 o 
   0   7   3      107.17      105.55      4.92 o 
   1   7   3       85.10       83.15      7.25 o 
   2   7   3        0.75        1.34      1.83 o 
   3   7   3       40.87       31.62      5.81 o 
   4   7   3       20.30       17.64      4.79 o 
  -8   8   3        6.02       12.43      3.48 o 
  -7   8   3       24.79       20.11      4.19 o 
  -6   8   3       15.33        6.65      2.24 o 
  -5   8   3       25.01       33.22      5.15 o 
  -4   8   3        0.78        1.90      1.66 o 
  -3   8   3       26.01       22.33      2.85 o 
  -2   8   3        0.12        0.35      1.04 o 
  -1   8   3        0.07        0.17      1.07 o 
   0   8   3       11.78       10.43      3.29 o 
   1   8   3       76.72       82.81      7.85 o 
   2   8   3       13.99       12.39      4.00 o 
   3   8   3       56.81       40.70      6.74 o 
  -7   9   3        5.61        2.89      1.53 o 
  -6   9   3        7.90        9.30      3.22 o 
  -5   9   3       66.26       55.43      6.86 o 
  -4   9   3        0.08        0.48      1.53 o 
  -3   9   3        1.14        0.50      1.67 o 
  -2   9   3        1.01       -0.26      1.07 o 
  -1   9   3        7.99        7.70      2.02 o 
   0   9   3        0.50       -1.07      1.97 o 
   1   9   3       49.19       42.11      6.78 o 
  -6  10   3        9.15        8.19      3.05 o 
  -5  10   3        7.18        4.99      2.59 o 
  -4  10   3       25.53       27.24      5.05 o 
  -3  10   3        0.77       -0.36      1.62 o 
  -2  10   3      148.28      158.59      9.88 o 
   1 -11   4      283.08      308.93     14.59 o 
   2 -11   4       22.44       20.58      4.78 o 
   3 -11   4        3.78        2.57      2.33 o 
   4 -11   4       13.35       14.96      4.18 o 
   5 -11   4       14.85       19.89      4.72 o 
   6 -11   4       74.55       68.15      6.44 o 
  -1 -10   4       17.82        6.87      6.49 o 
   0 -10   4        1.04        1.22      1.34 o 
   1 -10   4      112.46      108.71      5.05 o 
   2 -10   4        1.88       -0.33      1.60 o 
   3 -10   4       84.62       91.68      8.06 o 
   4 -10   4       95.33       70.05      7.11 o 
   5 -10   4       75.33       68.98      6.96 o 
   6 -10   4       96.30      108.54      6.79 o 
   7 -10   4       64.84       77.59     11.35 o 
  -3  -9   4       84.10       93.87      6.47 o 
  -2  -9   4       15.82       19.86      3.41 o 
  -1  -9   4        7.83        6.95      1.86 o 
   0  -9   4      159.97      171.16      6.42 o 
   1  -9   4        4.72        2.73      1.16 o 
   2  -9   4       60.61       65.70      5.02 o 
   3  -9   4        0.17        0.05      1.53 o 
   4  -9   4       36.21       38.33      5.86 o 
   5  -9   4       88.71       83.28      7.20 o 
   6  -9   4       15.31       15.20      2.96 o 
   7  -9   4       15.98       18.49      3.35 o 
   8  -9   4        4.93        2.98      3.23 o 
  -4  -8   4      161.19      159.81      8.32 o 
  -3  -8   4      126.20      139.89      8.74 o 
  -2  -8   4       19.07       11.99      2.08 o 
  -1  -8   4      208.73      218.22      6.80 o 
   0  -8   4        3.59        6.87      3.69 o 
   1  -8   4        0.98        1.72      0.98 o 
   2  -8   4        1.33        1.62      0.91 o 
   4  -8   4      194.19      189.59     10.40 o 
   5  -8   4       36.78       32.98      5.38 o 
   6  -8   4        0.86        0.43      1.33 o 
   7  -8   4        1.42        3.43      1.66 o 
   8  -8   4      149.87      154.08      7.82 o 
   9  -8   4       18.12       10.71      4.16 o 
  -5  -7   4        0.85        2.09      1.91 o 
  -4  -7   4       50.07       48.49      5.10 o 
  -3  -7   4       14.60       15.96      2.81 o 
  -2  -7   4       20.34       20.65      2.66 o 
  -1  -7   4       28.25       33.80      2.86 o 
   0  -7   4      411.31      384.31      8.56 o 
   1  -7   4      262.73      260.36      7.32 o 
   2  -7   4       84.52       81.14      3.50 o 
   3  -7   4        3.40        2.24      1.42 o 
   4  -7   4      187.72      186.12      9.74 o 
   5  -7   4      326.43      307.83     13.18 o 
   6  -7   4        1.58        1.18      1.40 o 
   7  -7   4       29.52       25.09      3.50 o 
   8  -7   4        0.54        0.64      1.50 o 
   9  -7   4        2.32        1.34      2.07 o 
  -6  -6   4        6.53        7.73      3.70 o 
  -5  -6   4       55.63       68.67      5.03 o 
  -4  -6   4       30.01       27.70      8.54 o 
  -3  -6   4       10.51       10.93      1.64 o 
  -2  -6   4        0.07       -0.12      0.60 o 
  -1  -6   4      166.16      156.74      4.14 o 
   0  -6   4        6.31        2.92      1.38 o 
   1  -6   4        0.00       -0.26      0.51 o 
   2  -6   4        4.78        0.75      0.56 o 
   3  -6   4        0.01        0.58      0.75 o 
   4  -6   4      312.93      290.68     11.96 o 
   5  -6   4       92.20       86.90      4.86 o 
   6  -6   4       46.77       48.36      4.92 o 
   8  -6   4        8.15        7.78      3.50 o 
   9  -6   4       75.47       62.84      9.22 o 
  10  -6   4       11.31        8.08      3.72 o 
  -7  -5   4       29.99       25.20      4.08 o 
  -6  -5   4       45.71       44.19      4.74 o 
  -5  -5   4        0.01        2.39      1.17 o 
  -4  -5   4       14.53       11.54      2.72 o 
  -3  -5   4       44.17       45.86      2.48 o 
  -2  -5   4       39.62       39.25      1.99 o 
  -1  -5   4      418.33      387.86      7.53 o 
   0  -5   4       19.69       18.57      1.52 o 
   1  -5   4      372.19      322.09      5.65 o 
   2  -5   4      850.73      827.88     14.87 o 
   3  -5   4      161.98      162.35      4.86 o 
   4  -5   4      485.04      479.62     15.36 o 
   5  -5   4      217.91      208.83     14.64 o 
   6  -5   4      210.16      211.48      7.53 o 
   7  -5   4       81.21       75.95      4.47 o 
   8  -5   4       48.03       46.28      7.47 o 
   9  -5   4       27.43       32.46      6.76 o 
  10  -5   4       13.60       16.90      5.01 o 
  -8  -4   4        5.76        4.50      2.06 o 
  -7  -4   4       52.89       51.10      4.62 o 
  -6  -4   4        0.05        0.11      0.85 o 
  -5  -4   4     1286.13     1284.54     46.96 o 
  -4  -4   4       29.28       30.94      1.97 o 
  -3  -4   4        1.85        0.65      1.40 o 
  -2  -4   4      227.97      220.82      4.55 o 
  -1  -4   4      197.38      198.43      4.71 o 
   0  -4   4     1175.42     1164.55     15.46 o 
   1  -4   4      841.55      815.47     53.94 o 
   2  -4   4      259.76      291.66      5.59 o 
   3  -4   4      370.66      373.08      6.50 o 
   4  -4   4      212.36      238.97      7.18 o 
   5  -4   4       13.35       13.02      1.99 o 
   6  -4   4        0.60        2.23      0.91 o 
   7  -4   4       25.76       21.02      4.52 o 
   8  -4   4      542.95      550.60     23.40 o 
   9  -4   4        0.89       -1.15      1.18 o 
  10  -4   4       68.17       57.90      8.74 o 
  -8  -3   4        2.34        2.77      1.78 o 
  -7  -3   4       21.31       18.38      3.04 o 
  -5  -3   4      327.91      332.72      8.64 o 
  -4  -3   4       10.62        7.88      1.25 o 
  -3  -3   4        8.36        6.55      1.08 o 
  -2  -3   4        5.71        8.17      1.13 o 
  -1  -3   4      537.85      520.83      8.48 o 
   0  -3   4     1151.89     1168.12     15.41 o 
   1  -3   4      147.45      146.58      3.11 o 
   2  -3   4       19.53       26.42      1.52 o 
   3  -3   4       41.23       50.60      2.50 o 
   4  -3   4      210.73      216.94      4.78 o 
   5  -3   4       29.46       29.51      2.05 o 
   6  -3   4      202.87      206.48      6.81 o 
   7  -3   4       87.44       83.87      7.90 o 
   8  -3   4        6.44       11.04      3.92 o 
   9  -3   4        1.89        0.09      1.35 o 
  10  -3   4        1.93        5.29      2.75 o 
  -9  -2   4       62.81       69.96      6.21 o 
  -8  -2   4        5.29        2.19      1.60 o 
  -7  -2   4       46.48       49.39      4.27 o 
  -6  -2   4        2.89       -0.50      4.72 o 
  -5  -2   4        0.07        0.25      0.82 o 
  -4  -2   4      274.70      277.65      6.04 o 
  -3  -2   4      101.05       90.26      3.01 o 
  -2  -2   4      256.10      269.52      5.36 o 
  -1  -2   4      196.84      187.42      4.11 o 
   0  -2   4      123.43      119.50      3.84 o 
   1  -2   4        6.76        2.06      0.66 o 
   2  -2   4       98.60      120.47      3.63 o 
   3  -2   4       74.37       72.50      2.38 o 
   4  -2   4      202.29      196.72      4.47 o 
   5  -2   4       37.96       41.23      2.33 o 
   6  -2   4       84.15       78.63      6.96 o 
   7  -2   4        2.38        2.08      1.95 o 
   8  -2   4      194.75      207.13     12.98 o 
   9  -2   4      132.73      112.92     10.30 o 
  -9  -1   4       40.12       38.58      6.28 o 
  -8  -1   4        0.18        2.39      2.46 o 
  -7  -1   4       70.30       64.72     10.11 o 
  -6  -1   4        6.07        8.74      1.42 o 
  -5  -1   4        3.08        4.94      1.78 o 
  -4  -1   4        7.88        6.66      1.27 o 
  -3  -1   4        7.48        4.99      0.89 o 
  -2  -1   4      156.37      159.52      5.08 o 
  -1  -1   4       65.54       70.64      2.22 o 
   0  -1   4       55.00       49.11      1.78 o 
   1  -1   4      726.01      713.33     16.06 o 
   2  -1   4      160.64      153.29      4.14 o 
   3  -1   4      419.52      429.07      5.87 o 
   4  -1   4      262.98      279.51      5.73 o 
   5  -1   4      723.98      715.13     14.65 o 
   6  -1   4       12.91        8.95      4.45 o 
   7  -1   4      110.11      105.85      8.61 o 
   8  -1   4       17.59       18.72      4.60 o 
   9  -1   4       90.22       95.47      9.21 o 
  -9   0   4        8.44        7.14      2.58 o 
  -8   0   4       13.35       12.21      3.48 o 
  -7   0   4       63.29       63.43     12.91 o 
  -6   0   4       77.59       86.23      5.52 o 
  -5   0   4       41.93       45.90      2.43 o 
  -4   0   4       37.85       47.81      2.84 o 
  -3   0   4        9.22       10.94      1.35 o 
  -2   0   4      113.74      115.03      3.53 o 
  -1   0   4      585.26      591.79     10.42 o 
   0   0   4      256.80      246.99      7.45 o 
   1   0   4      210.38      225.77      4.89 o 
   2   0   4       93.68       77.23      2.32 o 
   3   0   4       26.50       39.47      1.69 o 
   4   0   4      652.85      670.44      9.71 o 
   5   0   4       55.79       54.84      5.25 o 
   6   0   4       39.38       38.52      3.37 o 
   7   0   4       94.26       89.74      5.02 o 
   8   0   4        0.61        1.31      2.03 o 
   9   0   4      257.17      257.88     14.84 o 
 -10   1   4        0.06        3.06      1.98 o 
  -9   1   4        9.15        6.33      2.76 o 
  -8   1   4       17.87       19.60      4.21 o 
  -7   1   4      328.42      323.18      7.32 o 
  -6   1   4       29.61       45.32      7.05 o 
  -5   1   4        2.14        1.96      0.86 o 
  -4   1   4       22.43       20.53      1.66 o 
  -3   1   4      268.64      277.57      5.26 o 
  -2   1   4     2164.10     2280.11     29.44 o 
  -1   1   4       56.89       73.02      2.34 o 
   0   1   4      237.50      278.68      4.97 o 
   1   1   4       66.13       77.10      2.15 o 
   2   1   4       48.32       57.13      2.62 o 
   3   1   4       97.36       87.17      2.44 o 
   4   1   4       58.73       68.90      3.67 o 
   5   1   4       33.33       32.30      3.62 o 
   6   1   4      175.57      168.05      6.72 o 
   7   1   4        5.83        4.76      1.88 o 
   8   1   4       16.07        8.67      2.76 o 
 -10   2   4        7.52        9.24      3.48 o 
  -9   2   4       21.86       19.52      4.44 o 
  -8   2   4       17.86       11.74      2.13 o 
  -7   2   4       40.51       39.44      6.48 o 
  -6   2   4       57.84       52.03      2.57 o 
  -5   2   4      143.85      156.86      4.28 o 
  -4   2   4      942.49      966.36     13.62 o 
  -3   2   4       83.75      105.69      4.42 o 
  -2   2   4      426.30      462.08      8.04 o 
  -1   2   4      462.35      485.03     12.69 o 
   0   2   4      817.82      783.48     19.66 o 
   1   2   4      261.03      277.74      4.83 o 
   2   2   4       84.83       77.66      2.32 o 
   3   2   4      154.52      149.38      5.06 o 
   4   2   4       36.61       27.17      2.79 o 
   5   2   4        7.55        1.97      1.24 o 
   6   2   4       24.65       21.89      2.86 o 
   7   2   4        9.58       13.65      2.20 o 
   8   2   4       71.18       71.99      5.03 o 
 -10   3   4        0.26        0.61      1.56 o 
  -9   3   4        3.92        2.69      2.20 o 
  -8   3   4       11.94       10.06      2.07 o 
  -7   3   4       19.69       22.04      2.68 o 
  -6   3   4      191.08      206.53      6.73 o 
  -5   3   4       10.44       11.37      3.38 o 
  -4   3   4      114.68      121.71      4.27 o 
  -3   3   4      121.89      130.80      3.94 o 
  -2   3   4       24.79       22.28      1.08 o 
  -1   3   4      237.21      224.55      5.97 o 
   0   3   4      119.00      125.55      4.19 o 
   1   3   4       36.57       36.62      1.63 o 
   2   3   4      127.02      122.24      3.16 o 
   3   3   4       48.09       44.70      2.78 o 
   4   3   4      151.85      155.40      5.83 o 
   5   3   4       74.90       73.90      4.14 o 
   6   3   4       88.22       92.48      7.34 o 
   7   3   4       34.77       33.39      6.07 o 
 -10   4   4        0.01        0.52      2.00 o 
  -9   4   4       26.03       33.09      3.63 o 
  -8   4   4        0.87        4.41      1.98 o 
  -7   4   4       14.69       14.80      2.30 o 
  -6   4   4       16.65       19.04      2.48 o 
  -5   4   4        1.12        1.21      0.93 o 
  -4   4   4       77.88       83.50      3.54 o 
  -3   4   4        0.63        1.15      0.55 o 
  -2   4   4        0.07        0.42      0.63 o 
  -1   4   4       21.49       19.38      2.05 o 
   0   4   4       75.35       66.43      3.21 o 
   1   4   4      350.21      339.67      8.02 o 
   2   4   4       99.57       87.19      6.50 o 
   3   4   4      246.39      216.63     10.98 o 
   4   4   4        0.27        1.79      1.87 o 
   5   4   4      109.02      115.21      8.90 o 
   6   4   4        7.25        5.99      3.09 o 
  -9   5   4        9.68       17.10      5.36 o 
  -8   5   4        0.94        2.78      1.36 o 
  -7   5   4        1.78        1.16      1.13 o 
  -6   5   4       54.63       58.40      3.61 o 
  -5   5   4       66.36       57.82      4.79 o 
  -4   5   4        2.57        1.81      0.96 o 
  -3   5   4      205.03      203.16      6.33 o 
  -2   5   4        8.84        8.92      1.60 o 
  -1   5   4        1.72        0.98      0.83 o 
   0   5   4      215.45      201.69      6.22 o 
   1   5   4       33.13       29.62      2.45 o 
   2   5   4      371.46      352.97     14.88 o 
   3   5   4       30.23       24.27      4.76 o 
   4   5   4        0.02       -1.41      1.62 o 
   5   5   4       23.43       20.50      4.72 o 
   6   5   4       79.02       79.26      8.33 o 
  -9   6   4       21.64       23.72      4.72 o 
  -8   6   4       42.47       41.01      5.63 o 
  -7   6   4        4.59        5.12      2.43 o 
  -6   6   4       95.12      110.17      7.32 o 
  -5   6   4       40.91       39.42      5.01 o 
  -4   6   4        1.58        4.27      1.32 o 
  -3   6   4       65.95       56.30      3.72 o 
  -2   6   4      250.77      231.81      7.24 o 
  -1   6   4      224.74      221.84      7.03 o 
   0   6   4        6.79        8.04      2.93 o 
   1   6   4        4.56        5.91      2.62 o 
   2   6   4       77.04       91.01      7.73 o 
   3   6   4       64.09       79.78      7.57 o 
   4   6   4       64.89       66.50      7.27 o 
   5   6   4        2.61        2.33      2.81 o 
  -8   7   4        1.13        0.81      2.14 o 
  -7   7   4       32.13       24.97      4.62 o 
  -6   7   4       47.34       52.22      5.22 o 
  -5   7   4        0.93       -0.15      1.05 o 
  -4   7   4       26.84       30.16      4.68 o 
  -3   7   4       12.74        9.30      1.88 o 
  -2   7   4      582.11      614.00     13.81 o 
  -1   7   4      147.15      149.50      6.05 o 
   0   7   4        7.40        9.14      1.90 o 
   1   7   4       36.94       39.42      6.00 o 
   2   7   4       30.14       27.36      5.28 o 
   3   7   4      342.31      353.36     17.29 o 
  -8   8   4       49.48       52.26      6.95 o 
  -7   8   4       10.28        9.30      2.73 o 
  -6   8   4        4.15        2.60      2.15 o 
  -5   8   4       58.67       54.18      5.66 o 
  -4   8   4       18.95       18.85      4.03 o 
  -3   8   4       32.90       33.54      3.54 o 
  -2   8   4        1.15        0.02      1.07 o 
  -1   8   4       42.98       40.17      3.87 o 
   0   8   4      132.88      151.94     10.35 o 
   1   8   4        2.84        0.17      2.13 o 
   2   8   4       28.75       30.25      6.00 o 
  -7   9   4        2.42        0.91      1.74 o 
  -6   9   4       26.35        7.42      2.77 o 
  -5   9   4        0.69        1.50      1.82 o 
  -4   9   4       12.91        6.05      2.70 o 
  -3   9   4        5.16        5.64      2.48 o 
  -2   9   4        5.18        0.66      2.26 o 
  -1   9   4       18.77       18.48      4.44 o 
   0   9   4        0.71        0.59      2.39 o 
   1 -11   5      104.42      118.40      7.04 o 
   2 -11   5        5.61        9.99      3.63 o 
   3 -11   5       86.53       80.65      7.88 o 
   4 -11   5       55.58       48.68      7.21 o 
   5 -11   5       69.54       58.93      7.75 o 
   6 -11   5       19.12       17.20      3.46 o 
  -1 -10   5       45.12       48.57      4.40 o 
   0 -10   5      102.08      106.41      8.56 o 
   1 -10   5       28.62       29.15      3.20 o 
   2 -10   5       52.16       52.71      7.23 o 
   3 -10   5        1.91       -0.68      1.55 o 
   4 -10   5       36.35       27.95      5.14 o 
   5 -10   5      108.71      113.76      8.91 o 
   6 -10   5        0.96        1.01      1.66 o 
   7 -10   5       32.43       35.27      8.39 o 
  -3  -9   5        1.14        2.67      2.66 o 
  -2  -9   5        7.24        6.03      3.03 o 
  -1  -9   5       32.05       35.52      3.44 o 
   0  -9   5       33.38       39.33      3.57 o 
   1  -9   5       18.11       15.49      2.25 o 
   2  -9   5      186.49      202.83     11.56 o 
   3  -9   5       52.86       53.75      6.81 o 
   4  -9   5      102.51      110.71      8.29 o 
   5  -9   5        1.18        6.03      2.65 o 
   6  -9   5       23.19       26.32      3.93 o 
   7  -9   5       36.13       40.86      7.44 o 
   8  -9   5        2.11        1.48      1.74 o 
  -4  -8   5      112.54      125.28     10.47 o 
  -3  -8   5       11.07        9.83      2.48 o 
  -2  -8   5      189.14      186.33      8.13 o 
  -1  -8   5       36.67       37.61      5.68 o 
   0  -8   5       53.49       50.39      3.58 o 
   1  -8   5       54.95       66.42      3.55 o 
   2  -8   5       13.41       11.50      1.76 o 
   3  -8   5      113.24      118.15      8.41 o 
   4  -8   5      141.82      158.79      9.60 o 
   5  -8   5       38.79       47.10      6.30 o 
   6  -8   5       98.42       92.01      5.83 o 
   7  -8   5       17.96       17.61      5.24 o 
   8  -8   5      105.37      109.84      6.65 o 
   9  -8   5       34.21       25.78      6.29 o 
  -5  -7   5       95.20      103.31     11.62 o 
  -4  -7   5       80.21       82.06      5.61 o 
  -3  -7   5      109.71      110.68      5.35 o 
  -2  -7   5       48.64       46.71      2.70 o 
  -1  -7   5      177.73      172.19      4.79 o 
   0  -7   5        8.02        8.06      1.56 o 
   1  -7   5        0.80        0.05      0.85 o 
   2  -7   5      229.83      219.06      9.20 o 
   3  -7   5       42.25       35.08      4.78 o 
   4  -7   5       96.05       98.15      7.26 o 
   5  -7   5       18.34       16.10      3.72 o 
   6  -7   5       28.21       29.55      4.82 o 
   7  -7   5      170.95      157.78     13.94 o 
   8  -7   5       18.73       11.89      4.28 o 
   9  -7   5       28.85       22.93      5.78 o 
  -6  -6   5        0.63        1.09      1.57 o 
  -5  -6   5       13.20       15.19      5.62 o 
  -4  -6   5      117.29      117.15      6.38 o 
  -3  -6   5      204.48      213.51      5.33 o 
  -2  -6   5       17.78       11.06      1.43 o 
  -1  -6   5      378.10      356.09      6.84 o 
   0  -6   5       29.86       36.88      2.16 o 
   1  -6   5        1.06        0.76      0.60 o 
   2  -6   5       60.05       70.17      3.20 o 
   3  -6   5      911.15      884.23     16.40 o 
   4  -6   5      435.90      441.40     15.65 o 
   5  -6   5        1.15        0.09      2.18 o 
   6  -6   5       27.01       32.17      3.61 o 
   7  -6   5        2.40        2.03      1.16 o 
   8  -6   5      165.57      172.35     12.66 o 
   9  -6   5       36.08       36.99      7.41 o 
  -7  -5   5       61.84       70.75      5.84 o 
  -6  -5   5       51.52       46.35      5.02 o 
  -5  -5   5       33.32       32.53      4.88 o 
  -4  -5   5        3.04        0.90      0.91 o 
  -3  -5   5       44.56       48.47      2.40 o 
  -2  -5   5       73.19       70.80      2.78 o 
  -1  -5   5       18.62       17.44      1.78 o 
   0  -5   5      105.05       98.59      3.51 o 
   1  -5   5       35.49       13.45      2.79 o 
   2  -5   5        2.28        2.11      0.75 o 
   3  -5   5      169.69      160.39      4.25 o 
   4  -5   5       43.51       36.51      4.62 o 
   5  -5   5      176.68      197.13     10.15 o 
   6  -5   5      116.16      113.94      5.49 o 
   7  -5   5       25.52       27.69      4.54 o 
   8  -5   5       94.14      102.83      9.50 o 
   9  -5   5       14.83       15.97      4.80 o 
  -7  -4   5        4.48        1.44      1.55 o 
  -6  -4   5       22.18       18.87      4.57 o 
  -5  -4   5       12.65       10.91      3.46 o 
  -4  -4   5       56.41       60.35      3.07 o 
  -3  -4   5      168.01      163.22      6.16 o 
  -2  -4   5      330.14      316.20      6.90 o 
  -1  -4   5       26.97       23.41      1.69 o 
   0  -4   5      475.52      431.44      6.84 o 
   1  -4   5      340.75      360.74      7.05 o 
   2  -4   5     2100.19     2050.75     24.88 o 
   3  -4   5       78.04       79.71      3.57 o 
   4  -4   5      180.78      167.83      6.06 o 
   5  -4   5      359.34      355.12      9.64 o 
   6  -4   5        0.91        0.94      1.02 o 
   7  -4   5      641.77      634.12     24.34 o 
   8  -4   5       51.51       47.81      7.69 o 
   9  -4   5       11.46       14.70      4.72 o 
  -8  -3   5       39.77       49.60      5.42 o 
  -7  -3   5      139.18      136.53      7.05 o 
  -6  -3   5      534.40      549.42     20.83 o 
  -5  -3   5      114.91      111.33      4.20 o 
  -4  -3   5      143.98      146.33      4.55 o 
  -3  -3   5       10.60       11.11      1.63 o 
  -2  -3   5     1130.55     1178.13     16.49 o 
  -1  -3   5      247.19      227.77      5.17 o 
   0  -3   5       35.71       38.78      1.97 o 
   1  -3   5        3.38        0.55      0.40 o 
   2  -3   5      159.62      168.60      4.09 o 
   3  -3   5       26.04       23.83      1.97 o 
   4  -3   5       13.83       18.22      1.43 o 
   5  -3   5        8.67       10.41      1.35 o 
   6  -3   5      135.18      141.02      9.56 o 
   7  -3   5      377.78      394.34     18.27 o 
   8  -3   5      117.18      120.76     10.05 o 
   9  -3   5        0.23       -1.88      2.34 o 
  -8  -2   5       10.19       10.52      4.12 o 
  -7  -2   5       24.00       23.22      4.25 o 
  -6  -2   5       14.70       12.02      1.88 o 
  -5  -2   5       38.35       36.77      2.53 o 
  -4  -2   5      156.90      150.87      4.43 o 
  -3  -2   5      119.49      141.54      5.16 o 
  -2  -2   5      791.02      798.01     11.88 o 
  -1  -2   5       48.41       47.88      2.29 o 
   0  -2   5       36.87       25.85      1.58 o 
   1  -2   5        4.01        1.27      0.67 o 
   2  -2   5      472.62      489.86     13.04 o 
   3  -2   5     1337.47     1352.67     17.33 o 
   4  -2   5      133.04      152.86      3.40 o 
   5  -2   5        7.97        9.08      1.26 o 
   6  -2   5      110.60      116.85      6.11 o 
   7  -2   5      241.13      243.24     13.60 o 
   8  -2   5       55.50       57.08      8.23 o 
   9  -2   5       30.35       27.42      6.06 o 
  -9  -1   5       28.98       30.23      5.75 o 
  -8  -1   5        1.43        1.02      1.48 o 
  -7  -1   5        4.29        5.57      2.53 o 
  -6  -1   5       24.99       22.36      2.76 o 
  -5  -1   5      191.34      186.68      5.15 o 
  -4  -1   5       62.47       61.64      3.41 o 
  -3  -1   5      160.32      147.14      3.99 o 
  -2  -1   5       15.75       16.07      1.43 o 
  -1  -1   5      128.47      105.86      2.97 o 
   0  -1   5      415.22      406.30      6.80 o 
   1  -1   5      188.85      195.26      6.99 o 
   2  -1   5      242.05      243.09      7.66 o 
   3  -1   5        3.08        2.86      0.62 o 
   4  -1   5      166.15      164.39      3.39 o 
   5  -1   5        3.25        2.71      1.25 o 
   6  -1   5      188.83      191.26      6.97 o 
   7  -1   5      191.03      190.30     11.60 o 
   8  -1   5       13.55       11.62      4.01 o 
   9  -1   5       53.05       33.99      6.61 o 
  -9   0   5       31.88       38.44      6.19 o 
  -8   0   5       48.59       49.31      4.86 o 
  -7   0   5       37.50       42.41      3.39 o 
  -6   0   5       26.90       25.87      2.86 o 
  -5   0   5       55.68       62.96      2.87 o 
  -4   0   5       72.52       79.20      2.97 o 
  -3   0   5      121.74      141.45      6.82 o 
  -2   0   5       18.05       18.48      1.37 o 
  -1   0   5      167.57      148.19      3.45 o 
   0   0   5       17.20       12.60      2.00 o 
   1   0   5      477.87      463.35      8.58 o 
   2   0   5      220.44      225.91      4.66 o 
   3   0   5     1196.49     1221.28     16.17 o 
   4   0   5      553.11      549.90     12.28 o 
   5   0   5       77.17       86.67      4.49 o 
   6   0   5      234.36      231.15      8.02 o 
   7   0   5       26.60       28.03      3.45 o 
   8   0   5      352.70      372.09     17.47 o 
  -9   1   5        0.00        1.15      1.88 o 
  -8   1   5       58.05       56.54      5.84 o 
  -7   1   5       98.71      137.11      7.84 o 
  -6   1   5       77.82       68.65      3.14 o 
  -5   1   5       43.32       48.05      2.96 o 
  -4   1   5       12.27       13.54      1.87 o 
  -3   1   5     1042.82     1095.31     14.90 o 
  -2   1   5      991.07      969.06     21.04 o 
  -1   1   5      127.64      149.30      3.51 o 
   0   1   5      826.01      855.07     13.15 o 
   1   1   5       52.25       59.94      3.12 o 
   2   1   5      453.77      456.59      7.45 o 
   3   1   5      137.13      132.51      3.45 o 
   4   1   5        3.79        4.39      1.34 o 
   5   1   5      484.77      446.86     11.43 o 
   6   1   5        0.01        0.79      1.65 o 
   7   1   5       30.77       39.43      6.39 o 
   8   1   5       37.71       47.65      6.70 o 
  -9   2   5       24.70       28.80      5.19 o 
  -8   2   5       76.60       86.87      4.85 o 
  -7   2   5        0.18        0.54      1.35 o 
  -6   2   5      152.94      166.78      5.62 o 
  -5   2   5      300.90      291.83     11.99 o 
  -4   2   5      714.44      728.34     13.35 o 
  -3   2   5       94.16       98.46      3.28 o 
  -2   2   5       19.74       20.73      1.24 o 
  -1   2   5       17.84       10.01      1.98 o 
   0   2   5       35.60       35.18      2.27 o 
   1   2   5      376.69      374.36      6.07 o 
   2   2   5       37.63       37.13      2.49 o 
   3   2   5       67.55       69.70      3.45 o 
   4   2   5        0.29        0.91      0.84 o 
   5   2   5       54.91       53.83      5.26 o 
   6   2   5      111.87      104.41      5.29 o 
   7   2   5       34.27       76.58      4.48 o 
  -9   3   5       21.22       22.20      4.66 o 
  -8   3   5        0.42        0.30      1.14 o 
  -7   3   5       13.76       18.60      3.63 o 
  -6   3   5      111.94      109.90     12.50 o 
  -5   3   5      903.51      894.14     16.47 o 
  -4   3   5      482.18      474.69      9.77 o 
  -3   3   5        0.12        0.21      0.68 o 
  -2   3   5      444.02      411.93     12.75 o 
  -1   3   5      889.68      913.67     18.95 o 
   0   3   5       99.00       99.72      4.01 o 
   1   3   5     1013.89      991.41     17.23 o 
   2   3   5      391.63      374.78      8.49 o 
   3   3   5      108.19      127.73      8.10 o 
   4   3   5        7.53        2.61      1.93 o 
   5   3   5      106.36       99.20      8.01 o 
   6   3   5       80.47       77.97      7.48 o 
   7   3   5       30.15       34.46      6.32 o 
  -9   4   5       60.44       66.73      4.53 o 
  -8   4   5       72.18       92.60      5.08 o 
  -7   4   5       83.25       80.02      8.26 o 
  -6   4   5        3.94       -1.17      1.49 o 
  -5   4   5       88.92       87.53      6.04 o 
  -4   4   5      118.39      114.73      6.73 o 
  -3   4   5       79.26       74.36      3.72 o 
  -2   4   5        7.35        7.17      2.76 o 
  -1   4   5       29.13       29.82      2.75 o 
   0   4   5       52.20       51.20      3.08 o 
   1   4   5       51.20       50.41      3.00 o 
   2   4   5      166.39      144.45      8.89 o 
   3   4   5      109.52      100.40      7.73 o 
   4   4   5       29.62       29.51      5.30 o 
   5   4   5       73.53       74.26      7.51 o 
   6   4   5       19.10       18.28      4.64 o 
  -9   5   5        0.10       -3.50      1.75 o 
  -8   5   5       48.04       42.47      6.00 o 
  -7   5   5       15.94       14.10      3.48 o 
  -6   5   5        4.62        9.81      2.66 o 
  -5   5   5        0.05       -1.05      1.26 o 
  -4   5   5       57.06       59.88      3.56 o 
  -3   5   5      158.70      155.22      5.78 o 
  -2   5   5       15.58       15.46      2.49 o 
  -1   5   5       53.75       47.51      3.13 o 
   0   5   5       14.78       17.21      2.22 o 
   1   5   5      647.60      621.59     13.05 o 
   2   5   5       84.76       87.01      7.36 o 
   3   5   5      138.27      153.35     10.25 o 
   4   5   5      114.06      118.15      9.32 o 
   5   5   5       41.08       40.31      6.89 o 
  -9   6   5        3.01       12.44      3.31 o 
  -8   6   5        2.39        5.42      2.44 o 
  -7   6   5       36.85       24.07      5.15 o 
  -6   6   5       13.89       14.62      3.45 o 
  -5   6   5      128.06      144.54      8.72 o 
  -4   6   5       91.02       95.77      4.71 o 
  -3   6   5       58.60       49.77      3.44 o 
  -2   6   5       26.57       31.59      3.17 o 
  -1   6   5       34.27       36.36      3.44 o 
   0   6   5      172.51      175.72      6.41 o 
   1   6   5       34.40       25.35      4.73 o 
   2   6   5        0.04       -2.19      1.35 o 
   3   6   5        0.06       -1.02      1.65 o 
   4   6   5       26.11       31.89      6.07 o 
  -8   7   5       22.81       21.89      4.83 o 
  -7   7   5       84.60       81.43      7.24 o 
  -6   7   5        5.95        4.71      2.33 o 
  -5   7   5       14.90       15.22      3.54 o 
  -4   7   5        2.03        2.58      1.78 o 
  -3   7   5      392.97      356.25     10.09 o 
  -2   7   5      181.01      192.52      7.09 o 
  -1   7   5        1.08        0.15      1.07 o 
   0   7   5       32.59       29.88      5.28 o 
   1   7   5       19.33       15.58      4.16 o 
   2   7   5      332.53      336.18     16.66 o 
   3   7   5        6.08        4.07      3.08 o 
  -7   8   5       30.94       30.94      5.14 o 
  -6   8   5      105.80      101.45      8.15 o 
  -5   8   5       18.99       24.19      4.58 o 
  -4   8   5       99.08      102.21      7.72 o 
  -3   8   5       97.61       97.32      5.28 o 
  -2   8   5        0.66        0.57      1.15 o 
  -1   8   5      244.99      270.48      9.10 o 
   0   8   5       18.22       18.20      4.72 o 
   1   8   5      107.72      125.36     10.18 o 
  -6   9   5        4.11        6.73      2.82 o 
  -5   9   5       19.26       22.22      4.63 o 
  -4   9   5        0.31        0.96      1.71 o 
  -3   9   5       19.10       18.24      3.94 o 
  -2   9   5        8.66        5.10      1.96 o 
  -1   9   5        8.59        8.52      3.61 o 
   2 -11   6      163.30      186.98     12.36 o 
   3 -11   6      169.26      175.61     12.01 o 
   4 -11   6       35.77       -2.62      1.73 o 
   5 -11   6        1.34        1.95      1.84 o 
  -1 -10   6      223.95      252.10      9.38 o 
   0 -10   6      107.00      104.85      5.32 o 
   1 -10   6      163.06      168.49      6.58 o 
   2 -10   6       30.13       28.81      5.41 o 
   3 -10   6       50.68       69.01      7.14 o 
   4 -10   6      215.70      239.98     13.53 o 
   5 -10   6        0.02        4.49      2.09 o 
   6 -10   6       98.12       96.23      6.62 o 
   7 -10   6       38.93       37.09      4.92 o 
  -3  -9   6        8.28        9.83      3.04 o 
  -2  -9   6       50.97       57.26      5.61 o 
  -1  -9   6        6.10        2.29      3.24 o 
   0  -9   6        0.33       -0.49      0.93 o 
   1  -9   6      154.68      157.25      6.00 o 
   2  -9   6       17.72       19.36      4.40 o 
   4  -9   6       23.60       17.46      3.85 o 
   5  -9   6       56.37       47.55      6.63 o 
   6  -9   6       95.57       93.75      6.31 o 
   7  -9   6       32.49       34.29      4.65 o 
   8  -9   6       35.49       43.16      5.07 o 
  -4  -8   6       28.65       18.66      3.63 o 
  -3  -8   6      114.16      107.93      6.77 o 
  -2  -8   6       82.30       89.37      4.60 o 
  -1  -8   6        0.23       -1.39      1.01 o 
   0  -8   6      196.07      203.12      6.62 o 
   1  -8   6        0.14        1.30      0.88 o 
   2  -8   6       51.69       57.99      3.98 o 
   3  -8   6        7.75        9.30      2.80 o 
   4  -8   6        9.43        6.06      2.40 o 
   5  -8   6       75.51       74.56      7.01 o 
   6  -8   6       14.69       14.18      4.49 o 
   7  -8   6        2.49        3.93      1.90 o 
   8  -8   6       16.17       12.68      2.81 o 
  -5  -7   6       61.65       67.18      5.75 o 
  -4  -7   6       89.41       82.71      5.85 o 
  -3  -7   6       41.60       51.54      3.55 o 
  -2  -7   6        2.42        0.11      1.00 o 
  -1  -7   6        4.74        8.57      1.38 o 
   0  -7   6        2.32        1.75      1.06 o 
   1  -7   6      260.50      248.03      5.78 o 
   2  -7   6      168.74      153.70      6.03 o 
   3  -7   6      136.51      142.70      8.66 o 
   4  -7   6        2.56        1.88      1.67 o 
   5  -7   6        0.39        1.94      2.09 o 
   6  -7   6      515.41      515.58     14.31 o 
   7  -7   6       73.43       70.19      5.00 o 
   8  -7   6       14.55       16.46      4.53 o 
   9  -7   6       61.74       75.62     10.51 o 
  -6  -6   6       37.33       36.08      6.65 o 
  -5  -6   6        8.97        8.22      2.37 o 
  -4  -6   6      429.71      431.67     25.56 o 
  -3  -6   6      141.21      140.66      4.45 o 
  -2  -6   6      224.80      214.87      5.40 o 
  -1  -6   6       74.63       80.48      3.63 o 
   0  -6   6      158.29      147.65      6.27 o 
   1  -6   6      319.24      313.68      7.13 o 
   2  -6   6     1641.92     1575.20     26.48 o 
   3  -6   6       33.78       30.96      2.25 o 
   4  -6   6       36.04       32.07      4.77 o 
   5  -6   6      157.23      157.06      7.82 o 
   6  -6   6        8.64        9.76      2.21 o 
   7  -6   6      229.55      224.91      8.78 o 
   8  -6   6       29.51       30.70      6.30 o 
   9  -6   6        5.65       12.00      4.40 o 
  -7  -5   6        3.84        2.05      2.61 o 
  -6  -5   6        1.88       -0.28      0.96 o 
  -5  -5   6        0.08       -0.08      1.35 o 
  -4  -5   6        0.94        1.41      0.80 o 
  -3  -5   6      244.11      221.99      5.42 o 
  -2  -5   6        3.35        1.77      0.85 o 
  -1  -5   6       22.26       12.09      1.36 o 
   0  -5   6       19.52       16.16      1.52 o 
   1  -5   6        2.79        0.52      0.61 o 
   2  -5   6     1119.46     1070.80     15.45 o 
   3  -5   6       37.86       33.43      2.53 o 
   4  -5   6       43.76       44.91      4.57 o 
   5  -5   6       22.11       24.22      3.85 o 
   6  -5   6       71.17       62.12      4.52 o 
   7  -5   6      529.42      506.36     21.96 o 
   8  -5   6       25.68       23.24      5.77 o 
   9  -5   6       25.79       23.77      6.26 o 
  -7  -4   6       20.71       20.82      3.55 o 
  -6  -4   6        1.22       -0.06      1.42 o 
  -5  -4   6       31.16       28.98      2.72 o 
  -4  -4   6      179.70      180.65      5.77 o 
  -3  -4   6      173.80      179.03      5.31 o 
  -2  -4   6      100.93      104.70      3.89 o 
  -1  -4   6       47.18       46.42      2.48 o 
   0  -4   6       77.99       74.56      3.13 o 
   1  -4   6      353.27      345.37      6.11 o 
   2  -4   6       47.75       38.16      2.15 o 
   3  -4   6      306.48      316.40      8.03 o 
   4  -4   6      234.55      214.75      5.57 o 
   5  -4   6        3.40        1.91      1.14 o 
   6  -4   6       85.03       77.63      4.50 o 
   7  -4   6        6.99       10.23      3.57 o 
   8  -4   6        0.05       -1.14      2.24 o 
   9  -4   6        6.98        6.24      3.67 o 
  -8  -3   6       26.79       25.72      3.93 o 
  -7  -3   6      187.23      192.83      8.49 o 
  -6  -3   6      104.78      114.76      6.15 o 
  -5  -3   6       78.77       87.75      3.80 o 
  -4  -3   6       64.60       57.16      3.60 o 
  -3  -3   6       71.52       65.88      3.26 o 
  -2  -3   6      392.50      378.23      7.66 o 
  -1  -3   6       19.09       22.29      1.95 o 
   0  -3   6      433.45      404.07     19.45 o 
   1  -3   6      266.92      258.88      5.67 o 
   2  -3   6       34.54       46.26      2.69 o 
   3  -3   6       46.58       39.24      2.51 o 
   4  -3   6        0.01        0.04      0.52 o 
   5  -3   6      346.19      383.57      7.86 o 
   6  -3   6      233.75      232.78     12.83 o 
   7  -3   6       27.97       26.23      5.61 o 
   8  -3   6       24.77       30.48      6.64 o 
   9  -3   6       31.70       30.86      6.53 o 
  -8  -2   6      175.62      192.65     10.70 o 
  -7  -2   6      113.26      123.24      6.45 o 
  -6  -2   6       81.40       83.73      4.17 o 
  -5  -2   6       50.72       52.38      6.30 o 
  -4  -2   6      104.08      103.24      3.78 o 
  -3  -2   6      779.96      784.04     12.46 o 
  -2  -2   6        7.44        4.88      1.28 o 
  -1  -2   6       33.43       30.49      2.74 o 
   0  -2   6        0.79        0.09      0.45 o 
   1  -2   6      205.40      205.24      5.94 o 
   2  -2   6      125.18      125.74      5.96 o 
   3  -2   6      130.44      145.80      3.97 o 
   4  -2   6        3.88        1.99      0.66 o 
   5  -2   6       33.92       36.40      3.46 o 
   6  -2   6       82.19       88.16      4.66 o 
   7  -2   6        3.59        1.96      2.19 o 
   8  -2   6       63.39       71.41      7.79 o 
   9  -2   6       13.27        7.02      4.13 o 
  -9  -1   6        0.03       -0.16      1.60 o 
  -8  -1   6        0.78        2.33      1.52 o 
  -7  -1   6        3.22        3.04      1.45 o 
  -6  -1   6      252.15      232.90      6.37 o 
  -5  -1   6        3.53        6.48      1.50 o 
  -4  -1   6       11.44        3.97      1.76 o 
  -3  -1   6       10.52        5.07      1.96 o 
  -2  -1   6       85.60       85.26      6.24 o 
  -1  -1   6      365.85      352.50     13.06 o 
   0  -1   6     1086.58     1174.14     15.81 o 
   1  -1   6      287.77      290.61      9.63 o 
   2  -1   6        0.87        1.61      0.74 o 
   3  -1   6       22.55       25.05      1.95 o 
   4  -1   6      147.19      155.80      3.55 o 
   5  -1   6      617.56      639.40     14.54 o 
   6  -1   6       72.73       78.18      4.64 o 
   7  -1   6       26.01       23.92      5.25 o 
   8  -1   6        0.30       -0.70      1.90 o 
  -9   0   6        3.01        4.27      2.58 o 
  -8   0   6        0.33        0.78      1.19 o 
  -7   0   6       10.76        6.02      1.92 o 
  -6   0   6        3.43        2.54      1.37 o 
  -5   0   6      138.66      132.79      4.35 o 
  -4   0   6        0.21       -0.61      0.57 o 
  -3   0   6       10.69       13.38      1.63 o 
  -2   0   6        2.34        5.67      1.09 o 
  -1   0   6       96.47       92.75      3.22 o 
   0   0   6      305.83      333.06     10.69 o 
   1   0   6       59.58       58.76      3.93 o 
   2   0   6      206.41      210.45      4.75 o 
   3   0   6      250.13      257.03      5.58 o 
   4   0   6        0.35        0.81      0.95 o 
   5   0   6      384.70      384.68     10.57 o 
   6   0   6        2.26       -0.11      1.56 o 
   7   0   6      177.78      193.43      7.87 o 
   8   0   6        7.89       22.21      4.37 o 
  -9   1   6       64.84       87.70      7.81 o 
  -8   1   6       67.17       81.62      5.70 o 
  -7   1   6        1.78        0.04      1.24 o 
  -6   1   6       30.32       32.75      3.73 o 
  -5   1   6       64.68       69.59      3.06 o 
  -4   1   6      504.67      526.12      9.28 o 
  -3   1   6       67.00       74.52      2.89 o 
  -2   1   6        0.49        0.02      0.92 o 
  -1   1   6      236.36      251.38      9.26 o 
   0   1   6      111.17      109.22      2.93 o 
   1   1   6      314.92      309.27      5.70 o 
   2   1   6      171.21      173.60      4.17 o 
   3   1   6        2.26        2.02      0.99 o 
   4   1   6      241.77      242.76      8.50 o 
   5   1   6        7.72        5.88      1.57 o 
   6   1   6       37.99       53.54      5.60 o 
   7   1   6      107.06      105.75      8.54 o 
  -9   2   6       59.85       61.91      6.43 o 
  -8   2   6       12.07       16.26      2.57 o 
  -7   2   6       29.99       29.71      3.25 o 
  -6   2   6        0.84        0.00      1.20 o 
  -5   2   6      283.19      289.87      6.54 o 
  -4   2   6      506.41      556.01     11.11 o 
  -3   2   6      102.63      106.85      6.21 o 
  -2   2   6       81.88       80.51      5.15 o 
  -1   2   6       37.79       32.03      3.22 o 
   0   2   6      284.12      288.36      8.12 o 
   1   2   6      189.86      184.20      5.76 o 
   2   2   6       58.49       58.16      4.03 o 
   3   2   6      117.21      109.12      7.61 o 
   4   2   6       43.94       36.44      5.37 o 
   5   2   6       25.61       19.88      4.24 o 
   6   2   6       22.70       26.97      5.18 o 
   7   2   6        6.31       11.09      3.79 o 
  -9   3   6        0.90       -3.57      1.78 o 
  -8   3   6       42.79       47.20      3.89 o 
  -7   3   6      140.79      137.76      8.48 o 
  -6   3   6        6.38        5.57      2.24 o 
  -5   3   6      152.93      134.83      7.76 o 
  -4   3   6      117.42      124.55      7.17 o 
  -3   3   6       89.54       92.43      5.97 o 
  -2   3   6      212.38      195.66      8.61 o 
  -1   3   6       27.28       25.98      2.63 o 
   0   3   6      140.52      139.19      5.14 o 
   1   3   6      237.05      217.47      6.55 o 
   2   3   6      121.07      111.43      7.68 o 
   3   3   6        1.07        5.46      2.38 o 
   4   3   6      111.54      105.61      8.12 o 
   5   3   6       25.15       21.28      4.68 o 
   6   3   6        1.70        3.18      2.65 o 
  -8   4   6        0.34        1.18      1.74 o 
  -7   4   6       95.61       85.77      6.87 o 
  -6   4   6        0.62        0.29      1.41 o 
  -5   4   6       38.66       37.64      4.85 o 
  -4   4   6        3.46        0.72      1.15 o 
  -3   4   6       69.76       86.53      4.32 o 
  -2   4   6      125.48      105.59      4.73 o 
  -1   4   6      114.74      108.73      4.76 o 
   0   4   6       15.97       14.56      2.08 o 
   1   4   6      225.01      223.33      8.48 o 
   2   4   6       13.01       10.07      3.23 o 
   3   4   6        3.15        1.05      1.67 o 
   4   4   6      110.93      114.44      9.02 o 
   5   4   6        2.52        3.12      2.58 o 
  -9   5   6       42.40       45.75      6.58 o 
  -8   5   6        2.43        3.08      2.22 o 
  -7   5   6       15.62       12.53      3.72 o 
  -6   5   6        7.10        5.12      2.08 o 
  -5   5   6       25.71       20.15      3.82 o 
  -4   5   6        5.94        4.04      1.41 o 
  -3   5   6       93.73       77.03      6.58 o 
  -2   5   6        1.27        1.46      1.02 o 
  -1   5   6       61.64       56.76      6.58 o 
   0   5   6       62.53       59.20      7.42 o 
   1   5   6       45.56       38.05      5.78 o 
   2   5   6       10.12        7.63      3.00 o 
   3   5   6       37.19       31.83      5.80 o 
   4   5   6       18.99       23.07      5.47 o 
   5   5   6      279.65      291.14     16.12 o 
  -8   6   6        5.70        8.92      3.22 o 
  -7   6   6        0.29        1.44      1.68 o 
  -6   6   6       99.33       86.90      6.99 o 
  -5   6   6       38.17        0.00      0.95 o 
  -4   6   6        0.48       -0.02      0.99 o 
  -3   6   6        0.41       -0.07      0.86 o 
  -2   6   6       15.00       10.52      2.09 o 
  -1   6   6      231.11      231.62      7.85 o 
   0   6   6      130.67      127.75      5.66 o 
   1   6   6        3.34        3.28      2.55 o 
   2   6   6       39.64       24.67      5.03 o 
   3   6   6        0.06       -0.69      2.13 o 
  -8   7   6        3.55        3.77      2.73 o 
  -7   7   6        6.14        4.26      2.31 o 
  -6   7   6        6.55        6.75      2.86 o 
  -5   7   6        0.55       -0.12      1.29 o 
  -4   7   6      142.46      145.79      9.17 o 
  -3   7   6        1.74        2.91      1.40 o 
  -2   7   6       13.74       13.26      3.46 o 
  -1   7   6        3.84        6.31      2.22 o 
   0   7   6        0.09        0.17      1.77 o 
   1   7   6       26.30       21.99      4.97 o 
   2   7   6        0.11        0.95      2.39 o 
  -6   8   6        2.94        2.65      2.15 o 
  -5   8   6        9.42       11.50      3.59 o 
  -4   8   6      140.52      143.08      9.46 o 
  -3   8   6       54.27       47.68      4.46 o 
  -2   8   6       28.46       28.28      3.53 o 
  -1   8   6       14.82       13.40      3.97 o 
   0   8   6       26.50       21.93      5.10 o 
   3 -11   7        2.16        2.53      2.40 o 
   4 -11   7        1.07       -2.46      1.23 o 
  -1 -10   7       54.97       60.26      5.01 o 
   0 -10   7      113.06      125.87      5.82 o 
   1 -10   7       58.15       64.27      4.27 o 
   2 -10   7        9.01       12.78      4.08 o 
   3 -10   7       85.16       67.46      8.29 o 
   4 -10   7        0.86        1.09      1.08 o 
   5 -10   7       95.16       93.70      8.49 o 
   6 -10   7       31.47       32.20      4.63 o 
  -2  -9   7      150.65      172.81      6.96 o 
  -1  -9   7        0.18        0.30      1.62 o 
   0  -9   7      248.26      239.79      7.75 o 
   1  -9   7       29.69       29.16      3.02 o 
   2  -9   7      159.08      165.85     10.92 o 
   3  -9   7       84.36       85.15      7.77 o 
   4  -9   7       22.04       17.18      4.21 o 
   5  -9   7      157.94      175.02     11.43 o 
   6  -9   7       29.59       22.43      3.84 o 
   7  -9   7        4.54        6.02      2.33 o 
  -4  -8   7      166.47      168.74      8.98 o 
  -3  -8   7       44.30       42.80      5.26 o 
  -2  -8   7        4.67        2.24      1.12 o 
  -1  -8   7       23.99       28.74      3.84 o 
   0  -8   7       93.88       85.06      4.71 o 
   1  -8   7        0.84        1.18      0.77 o 
   2  -8   7        4.42        0.28      0.87 o 
   3  -8   7       16.45        9.38      2.70 o 
   4  -8   7      174.80      184.05     11.13 o 
   5  -8   7       24.40       11.09      3.93 o 
   6  -8   7       31.23       30.07      4.17 o 
   7  -8   7        2.03        1.61      1.13 o 
   8  -8   7        5.77        3.54      2.44 o 
  -5  -7   7        2.14       -0.04      1.71 o 
  -4  -7   7      171.18      183.31      8.93 o 
  -3  -7   7       19.75       21.09      2.26 o 
  -2  -7   7       15.08       17.67      2.01 o 
  -1  -7   7        0.40       -0.06      0.86 o 
   0  -7   7       77.26       72.40      3.61 o 
   1  -7   7      187.08      168.02      9.76 o 
   2  -7   7        1.06        0.09      0.73 o 
   3  -7   7        0.57        0.63      1.11 o 
   4  -7   7       12.28        9.93      2.98 o 
   5  -7   7       28.59       29.25      5.11 o 
   6  -7   7       30.12       31.52      5.82 o 
   7  -7   7        0.03       -0.67      1.12 o 
   8  -7   7       12.38       10.52      4.35 o 
  -6  -6   7        0.23        1.15      1.99 o 
  -5  -6   7       67.89       61.82      5.48 o 
  -4  -6   7       19.45       18.60      3.53 o 
  -3  -6   7        4.95        4.57      1.15 o 
  -2  -6   7        0.27        0.16      0.76 o 
  -1  -6   7       56.46       54.93      2.71 o 
   0  -6   7       83.75       73.76      3.09 o 
   1  -6   7        0.60        0.24      0.52 o 
   2  -6   7      132.71      132.70      4.53 o 
   3  -6   7       58.12       59.36      3.05 o 
   4  -6   7      274.66      278.13     12.55 o 
   5  -6   7      253.81      251.24      9.12 o 
   6  -6   7       11.20       10.92      2.47 o 
   7  -6   7        5.27        7.18      3.52 o 
   8  -6   7      102.42      122.70     11.11 o 
   9  -6   7      277.69      281.02     18.01 o 
  -6  -5   7       15.92       18.43      3.37 o 
  -5  -5   7       12.10       15.77      2.98 o 
  -4  -5   7       43.23       45.20      3.04 o 
  -3  -5   7      134.14      132.71      4.28 o 
  -2  -5   7        0.07        0.74      0.72 o 
  -1  -5   7      281.67      275.07      6.03 o 
   0  -5   7      168.37      165.94      4.42 o 
   1  -5   7     1195.27     1177.86     17.76 o 
   2  -5   7       25.91       19.35      1.98 o 
   3  -5   7       44.20       44.42      3.67 o 
   4  -5   7       54.85       59.84      4.29 o 
   5  -5   7      282.05      282.53      9.34 o 
   6  -5   7      149.74      169.13      7.26 o 
   7  -5   7       27.25       22.08      5.54 o 
   8  -5   7        9.39       11.09      4.94 o 
   9  -5   7       97.03       96.90     10.55 o 
  -7  -4   7        2.85        2.60      1.90 o 
  -6  -4   7       23.22       22.97      3.62 o 
  -5  -4   7       96.35       92.83      4.27 o 
  -4  -4   7       21.89       17.45      2.14 o 
  -3  -4   7       44.79       43.94      2.93 o 
  -2  -4   7        7.16        9.80      1.83 o 
  -1  -4   7       32.34       31.67      2.54 o 
   0  -4   7      104.18      102.31      5.32 o 
   1  -4   7       61.65       56.59      2.37 o 
   2  -4   7        1.78        4.44      1.03 o 
   3  -4   7       88.77       88.48      4.23 o 
   4  -4   7      224.55      238.10      6.86 o 
   5  -4   7      355.48      352.14     10.13 o 
   6  -4   7       49.87       52.98      7.56 o 
   7  -4   7       16.04       15.74      4.75 o 
   8  -4   7       34.85       31.61      6.56 o 
   9  -4   7        0.16        2.95      2.91 o 
  -7  -3   7        1.82        2.78      1.82 o 
  -6  -3   7      101.57      101.55      4.48 o 
  -5  -3   7        7.39        7.33      1.87 o 
  -4  -3   7       21.80       21.71      2.64 o 
  -3  -3   7        7.15        5.31      1.92 o 
  -2  -3   7       77.03       66.67      3.08 o 
  -1  -3   7       35.49       36.54      4.24 o 
   0  -3   7      237.42      209.96     18.21 o 
   1  -3   7      125.50      132.65      5.05 o 
   2  -3   7      283.69      280.96     10.51 o 
   3  -3   7       68.37       55.41      3.15 o 
   4  -3   7       26.28       26.92      1.94 o 
   5  -3   7      112.52      106.29      3.31 o 
   6  -3   7        2.52        3.48      2.54 o 
   7  -3   7       34.52       35.36      6.57 o 
   8  -3   7        0.00       -0.18      2.22 o 
  -8  -2   7      139.50      145.71      7.53 o 
  -7  -2   7       41.99       33.53      4.00 o 
  -6  -2   7       70.55       68.84      3.64 o 
  -5  -2   7        0.77       -0.47      0.77 o 
  -4  -2   7      402.82      419.19      8.82 o 
  -3  -2   7      130.92      120.87      4.16 o 
  -2  -2   7       20.37       17.05      1.75 o 
  -1  -2   7      183.23      171.17      5.64 o 
   0  -2   7        1.59        1.50      0.67 o 
   1  -2   7        9.74        5.28      1.69 o 
   2  -2   7       25.08       27.40      3.50 o 
   3  -2   7       44.79       47.28      2.39 o 
   4  -2   7      469.49      488.33      7.77 o 
   5  -2   7       85.94       85.32      4.71 o 
   6  -2   7       11.81       11.61      2.30 o 
   7  -2   7        0.11       -1.49      1.90 o 
   8  -2   7      146.85      154.63     11.49 o 
  -8  -1   7        3.21        0.41      1.59 o 
  -7  -1   7       51.97       46.30      3.37 o 
  -6  -1   7        0.33       -1.40      1.11 o 
  -5  -1   7        7.14        6.70      2.17 o 
  -4  -1   7       36.26       40.57      2.91 o 
  -3  -1   7        1.19        2.22      1.08 o 
  -2  -1   7       39.47       34.71      2.56 o 
  -1  -1   7       90.28       96.98      3.29 o 
   0  -1   7       82.55       76.40      5.02 o 
   1  -1   7      373.38      382.85     12.23 o 
   2  -1   7       31.98       32.22      3.10 o 
   3  -1   7        3.98        3.33      0.89 o 
   4  -1   7      252.88      259.82      8.20 o 
   5  -1   7      114.88      123.03      5.67 o 
   6  -1   7       65.42       68.94     10.09 o 
   7  -1   7      112.81      103.23      8.33 o 
  -9   0   7       27.77       34.68      6.01 o 
  -8   0   7        0.53        1.52      1.65 o 
  -7   0   7       15.90       16.41      2.17 o 
  -6   0   7        2.62        2.97      1.28 o 
  -5   0   7        3.75        3.74      1.13 o 
  -4   0   7       86.33       84.49      3.36 o 
  -3   0   7      352.26      330.13      6.93 o 
  -2   0   7        9.16        9.78      1.55 o 
  -1   0   7      467.41      495.13      9.82 o 
   0   0   7        0.17        1.17      1.13 o 
   1   0   7       26.55       27.58      2.01 o 
   2   0   7      121.64      122.73      3.71 o 
   3   0   7      285.02      294.89      6.39 o 
   4   0   7      277.16      280.55      8.59 o 
   5   0   7        1.33       -1.37      1.77 o 
   6   0   7       20.18       19.73      4.04 o 
   7   0   7       11.45        9.63      3.37 o 
  -9   1   7       16.71       17.94      4.52 o 
  -8   1   7        1.77        2.57      1.52 o 
  -7   1   7       52.38       56.70      5.15 o 
  -6   1   7       20.70       21.07      2.72 o 
  -5   1   7       64.61       64.42      3.23 o 
  -4   1   7      347.37      338.03      7.23 o 
  -3   1   7      104.83       97.14      4.30 o 
  -2   1   7       51.31       51.55      4.38 o 
  -1   1   7      153.55      139.43      7.02 o 
   0   1   7       16.07       15.12      2.66 o 
   1   1   7       20.14       22.63      2.40 o 
   2   1   7     1127.56     1086.91     19.10 o 
   3   1   7      411.03      414.13     16.15 o 
   4   1   7      198.04      210.24     11.25 o 
   5   1   7      105.08      107.22      8.04 o 
   6   1   7      280.84      294.10     14.40 o 
   7   1   7       39.85       52.38      7.46 o 
  -8   2   7       12.79       11.03      3.26 o 
  -7   2   7       28.52       27.24      4.63 o 
  -6   2   7       33.02       18.94      3.19 o 
  -5   2   7      432.87      454.36     16.14 o 
  -4   2   7      129.74      141.10      7.92 o 
  -3   2   7        0.09       -0.09      0.57 o 
  -2   2   7      186.33      179.98      8.54 o 
  -1   2   7       74.95       73.16      5.14 o 
   0   2   7      500.54      491.33     11.26 o 
   1   2   7        0.81        0.62      0.70 o 
   2   2   7       55.46       52.02      3.16 o 
   3   2   7      162.45      149.86      9.61 o 
   4   2   7        0.02        0.42      1.60 o 
   5   2   7       38.10       45.75      6.63 o 
   6   2   7        0.00        1.40      2.35 o 
  -9   3   7        3.02        2.14      2.09 o 
  -8   3   7        6.86       19.76      3.99 o 
  -7   3   7        5.54        8.36      2.78 o 
  -6   3   7      188.19      194.67     10.35 o 
  -5   3   7       41.22       45.85      4.66 o 
  -4   3   7        9.58        9.72      2.71 o 
  -3   3   7       10.55        8.70      2.42 o 
  -2   3   7        4.03        7.35      2.26 o 
  -1   3   7      208.77      213.92      7.02 o 
   0   3   7       33.58       29.60      2.99 o 
   1   3   7       59.01       54.75      6.86 o 
   2   3   7       98.59      104.94      8.13 o 
   3   3   7        3.01        2.15      2.09 o 
   4   3   7      111.42      103.19      8.51 o 
   5   3   7       26.96       26.94      5.46 o 
   6   3   7       14.79        8.61      3.95 o 
  -8   4   7       44.27       41.03      5.98 o 
  -7   4   7       11.28       13.13      3.65 o 
  -6   4   7        1.33       -2.83      1.61 o 
  -5   4   7        1.06        1.49      1.24 o 
  -4   4   7      146.61      153.90      8.77 o 
  -3   4   7      157.52      138.32      5.82 o 
  -2   4   7       16.36       11.12      2.24 o 
  -1   4   7       10.62       18.19      2.50 o 
   0   4   7       47.99       47.39      3.34 o 
   1   4   7       37.86       42.24      6.28 o 
   2   4   7       56.23       54.97      6.27 o 
   3   4   7      118.55      108.69      8.74 o 
   4   4   7        3.54        2.23      2.32 o 
   5   4   7        3.03        5.87      3.31 o 
  -8   5   7       14.44       14.82      3.98 o 
  -7   5   7       10.05        5.07      2.62 o 
  -6   5   7       63.01       51.46      6.39 o 
  -5   5   7       12.79       16.08      2.53 o 
  -4   5   7        7.01        6.48      1.79 o 
  -3   5   7        1.52        4.13      1.51 o 
  -2   5   7      149.71      121.80      5.64 o 
  -1   5   7        1.51        0.44      0.95 o 
   0   5   7       50.56       52.30      3.97 o 
   1   5   7        8.80        3.04      2.32 o 
   2   5   7       34.73       33.30      5.77 o 
   3   5   7      111.42      118.79      9.68 o 
   4   5   7      140.49      159.90     11.77 o 
  -8   6   7       12.84       13.01      3.58 o 
  -7   6   7       46.66       55.73      7.10 o 
  -6   6   7        0.01        0.04      1.22 o 
  -5   6   7       18.17       24.81      4.68 o 
  -4   6   7        4.00        2.77      1.42 o 
  -3   6   7       14.14       14.76      2.51 o 
  -2   6   7       30.54       27.74      3.34 o 
  -1   6   7       59.10       52.50      6.24 o 
   0   6   7      122.69      119.89      9.27 o 
   1   6   7      123.78      108.48      9.06 o 
   2   6   7       73.82       67.67      7.41 o 
   3   6   7       83.20       89.54      9.01 o 
  -7   7   7       62.45       59.86      7.63 o 
  -6   7   7        7.31        0.88      2.07 o 
  -5   7   7        5.43        2.11      2.13 o 
  -4   7   7       15.34       19.13      4.18 o 
  -3   7   7       73.83       74.37      4.84 o 
  -2   7   7      213.92      231.32      8.61 o 
  -1   7   7        5.13        3.17      1.88 o 
   0   7   7       10.07        8.77      3.57 o 
   1   7   7        0.64        1.64      2.21 o 
  -5   8   7       45.79       35.16      5.78 o 
  -4   8   7       48.68       43.36      6.21 o 
  -3   8   7        3.00        3.35      1.67 o 
  -2   8   7        0.00        0.40      1.35 o 
   0 -10   8       86.23       97.05      5.19 o 
   1 -10   8      100.64      102.70      5.28 o 
   2 -10   8       10.67        6.23      3.25 o 
   3 -10   8       17.68       11.48      3.84 o 
   4 -10   8       36.15       35.90      5.86 o 
   5 -10   8       81.79       87.45      8.60 o 
   6 -10   8       23.24       20.80      4.08 o 
  -2  -9   8        0.10       -1.83      1.06 o 
  -1  -9   8      120.21      113.95      6.96 o 
   0  -9   8        5.21       11.52      5.01 o 
   1  -9   8       85.70       97.62      4.86 o 
   2  -9   8      163.15      175.58     11.44 o 
   3  -9   8       31.47       31.07      5.50 o 
   4  -9   8       75.77       75.34      7.53 o 
   5  -9   8       14.40       17.51      4.54 o 
   6  -9   8        6.77        5.73      2.38 o 
   7  -9   8       48.93       47.64      5.52 o 
  -3  -8   8      122.87      117.12      6.55 o 
  -2  -8   8      194.22      200.04      6.12 o 
  -1  -8   8       75.83       67.27      3.95 o 
   0  -8   8        8.12        3.61      2.34 o 
   1  -8   8       84.39       84.96      3.69 o 
   2  -8   8      144.96      137.46      5.25 o 
   3  -8   8      775.99      782.52     25.81 o 
   4  -8   8        4.60        8.04      2.95 o 
   5  -8   8       92.42       96.77      8.62 o 
   6  -8   8       29.26       30.38      4.29 o 
   7  -8   8       23.12       29.19      4.18 o 
  -4  -7   8        2.30        2.76      1.84 o 
  -3  -7   8        0.72        1.54      0.96 o 
  -2  -7   8       68.58       70.80      3.57 o 
  -1  -7   8        3.49        2.31      1.04 o 
   0  -7   8        9.56        9.21      1.45 o 
   1  -7   8       17.83       11.04      3.09 o 
   2  -7   8        0.61        0.91      0.71 o 
   3  -7   8      196.70      188.61      9.67 o 
   4  -7   8       15.61       19.06      4.19 o 
   5  -7   8        8.09       12.53      3.40 o 
   6  -7   8        6.43        3.97      1.98 o 
   7  -7   8        3.55        0.71      5.96 o 
   8  -7   8       57.42       47.83      8.65 o 
  -5  -6   8       49.00       51.99      5.58 o 
  -4  -6   8        0.06        1.00      0.95 o 
  -3  -6   8       10.58       14.23      1.87 o 
  -2  -6   8        7.98        3.37      1.09 o 
  -1  -6   8      395.59      390.18      7.95 o 
   0  -6   8       50.04       52.24      2.69 o 
   1  -6   8       24.14       22.86      2.07 o 
   2  -6   8        0.01        0.54      0.71 o 
   3  -6   8      154.02      145.54      6.65 o 
   4  -6   8      374.23      365.70     10.41 o 
   5  -6   8       20.39       18.37      3.10 o 
   6  -6   8       33.73       50.78      5.65 o 
   7  -6   8       26.97       36.90      7.54 o 
   8  -6   8      126.90      131.48     11.68 o 
  -6  -5   8       22.13       23.52      3.81 o 
  -5  -5   8        3.86        4.18      1.18 o 
  -4  -5   8       96.25      100.13      4.00 o 
  -3  -5   8        1.40        2.54      1.72 o 
  -2  -5   8      104.23      101.88      3.77 o 
  -1  -5   8       15.25       12.55      1.57 o 
   0  -5   8      177.51      161.20      7.68 o 
   1  -5   8      157.98      151.99      4.32 o 
   2  -5   8      100.30       93.26      3.86 o 
   3  -5   8      247.52      241.37      7.84 o 
   4  -5   8        6.81        5.04      1.52 o 
   5  -5   8       81.68       82.88      5.07 o 
   6  -5   8       32.15       37.27      4.15 o 
   7  -5   8       30.68       23.24      5.69 o 
   8  -5   8      250.34      280.67     17.15 o 
  -7  -4   8        5.09        4.53      2.33 o 
  -6  -4   8        4.29        1.55      2.39 o 
  -5  -4   8      120.22      121.42      5.10 o 
  -4  -4   8        2.51        2.19      1.09 o 
  -3  -4   8      101.21       93.16      4.17 o 
  -2  -4   8       81.64       81.84      3.75 o 
  -1  -4   8      541.95      520.56     10.26 o 
   0  -4   8      426.01      412.44      8.68 o 
   1  -4   8       11.65       11.19      2.23 o 
   2  -4   8      224.60      223.32      5.96 o 
   3  -4   8        0.96       -0.04      1.23 o 
   4  -4   8      692.39      672.65     12.02 o 
   5  -4   8       52.37       44.91      3.05 o 
   6  -4   8        7.82        9.21      3.85 o 
   7  -4   8       94.56      101.73      9.40 o 
   8  -4   8        0.55        0.81      2.65 o 
  -7  -3   8      103.52      112.64      6.76 o 
  -6  -3   8       20.45       20.37      2.64 o 
  -5  -3   8       74.46       65.51      3.66 o 
  -4  -3   8       47.85       41.63      4.14 o 
  -3  -3   8        5.41        8.55      1.48 o 
  -2  -3   8       21.01       18.83      2.05 o 
  -1  -3   8       55.07       56.74      3.06 o 
   0  -3   8      146.50      153.08      4.76 o 
   1  -3   8      568.67      582.63     12.97 o 
   2  -3   8      208.43      203.52      9.21 o 
   3  -3   8       19.02       23.63      2.23 o 
   4  -3   8      136.24      134.87      3.92 o 
   5  -3   8       18.68       25.40      3.19 o 
   6  -3   8      226.28      224.21     13.09 o 
   7  -3   8        6.12        1.75      2.78 o 
   8  -3   8       28.54       28.28      5.44 o 
  -8  -2   8        1.12        3.43      2.00 o 
  -7  -2   8       54.35       49.84      4.87 o 
  -6  -2   8        0.57        0.27      1.99 o 
  -5  -2   8       11.39       13.18      1.98 o 
  -4  -2   8      208.75      206.74      9.24 o 
  -3  -2   8       23.03       22.48      2.23 o 
  -2  -2   8      184.48      187.57      5.32 o 
  -1  -2   8       35.99       37.68      3.97 o 
   0  -2   8       32.73       36.72      2.45 o 
   1  -2   8       43.34       37.45      3.83 o 
   2  -2   8       52.68       54.96      4.58 o 
   3  -2   8      318.88      306.05      8.38 o 
   4  -2   8       42.75       44.39      2.40 o 
   5  -2   8        0.33       -0.08      1.07 o 
   6  -2   8       43.65       50.68      6.68 o 
   7  -2   8       93.35      102.27      8.73 o 
   8  -2   8      140.76      137.44     10.56 o 
  -8  -1   8       40.55       49.70      5.17 o 
  -7  -1   8       46.62       51.96      4.31 o 
  -6  -1   8       83.93       92.20      4.41 o 
  -5  -1   8      185.72      192.50      5.94 o 
  -4  -1   8       99.13      100.24      3.99 o 
  -3  -1   8      368.75      373.57      8.03 o 
  -2  -1   8        2.58        2.24      0.99 o 
  -1  -1   8      169.85      152.50      4.91 o 
   0  -1   8       66.04       70.41      5.13 o 
   1  -1   8       77.99       79.89      5.43 o 
   2  -1   8      342.07      343.96      8.46 o 
   3  -1   8        1.86        2.37      0.92 o 
   4  -1   8       49.91       57.36      4.78 o 
   5  -1   8        2.24        0.81      1.92 o 
   6  -1   8      258.72      334.39     45.66 o 
  -8   0   8       19.57       18.24      3.08 o 
  -7   0   8        0.65        1.59      1.14 o 
  -6   0   8       15.73       17.08      2.21 o 
  -5   0   8       13.53       11.68      1.83 o 
  -4   0   8       71.47       73.76      3.55 o 
  -3   0   8        0.01        0.61      1.49 o 
  -2   0   8      141.52      157.85      8.34 o 
  -1   0   8      226.39      249.85     10.60 o 
   0   0   8       47.13       45.38      4.21 o 
   1   0   8       55.81       54.95      4.45 o 
   2   0   8      275.12      268.90      7.85 o 
   3   0   8      427.83      433.72     14.74 o 
   4   0   8      164.21      150.66      9.66 o 
   5   0   8        7.62        6.95      2.87 o 
   6   0   8       19.97       17.60      4.17 o 
   7   0   8       55.73       56.75      7.48 o 
  -8   1   8        1.59        1.27      2.39 o 
  -7   1   8       14.25       21.28      3.24 o 
  -6   1   8       36.38       28.96      5.10 o 
  -5   1   8        2.31       -0.70      1.23 o 
  -4   1   8      102.27       94.40      6.58 o 
  -3   1   8      328.92      350.57     13.44 o 
  -2   1   8       87.86       93.64      6.30 o 
  -1   1   8        0.13        0.89      1.17 o 
   0   1   8      212.69      214.79      9.39 o 
   1   1   8      103.96      104.95      4.79 o 
   2   1   8      821.24      806.59     16.05 o 
   3   1   8        1.21        1.98      1.77 o 
   4   1   8       10.75       11.10      3.37 o 
   5   1   8      144.02      131.39      9.64 o 
   6   1   8        0.08        0.50      2.30 o 
  -8   2   8       52.47       53.09      6.78 o 
  -7   2   8       29.69       31.89      5.28 o 
  -6   2   8       28.97       29.13      4.88 o 
  -5   2   8        5.05        8.66      2.52 o 
  -4   2   8       13.40       11.60      2.97 o 
  -3   2   8      103.56      100.74      6.87 o 
  -2   2   8        0.03        0.84      1.31 o 
  -1   2   8        7.85        9.91      2.51 o 
   0   2   8      198.86      191.33      6.80 o 
   1   2   8        0.43        0.46      0.84 o 
   2   2   8      477.77      459.98     18.23 o 
   3   2   8        0.03        0.75      1.90 o 
   4   2   8      111.15      108.32      8.77 o 
   5   2   8      112.65      132.84      9.98 o 
   6   2   8       33.28       31.31      6.06 o 
  -8   3   8        3.17        1.11      2.59 o 
  -7   3   8      217.90      229.13     12.43 o 
  -6   3   8      232.17      227.60     11.89 o 
  -5   3   8       10.89       10.78      2.94 o 
  -4   3   8       97.26       44.33      5.47 o 
  -3   3   8        2.17        5.15      2.12 o 
  -2   3   8      650.98      592.14     18.66 o 
  -1   3   8       41.72       47.30      3.48 o 
   0   3   8        5.11        5.43      1.63 o 
   1   3   8      145.40      148.37      6.00 o 
   2   3   8        3.55        4.09      2.48 o 
   3   3   8       71.04       73.16      7.44 o 
   4   3   8       13.50       11.26      3.72 o 
   5   3   8       15.63        8.90      3.61 o 
  -8   4   8       20.08       -3.37      3.21 o 
  -7   4   8       21.03       22.27      4.65 o 
  -6   4   8        3.39        4.04      1.80 o 
  -5   4   8      142.57      159.35      9.59 o 
  -4   4   8        6.32        6.30      2.49 o 
  -3   4   8       61.05       67.80      4.30 o 
  -2   4   8        8.35        9.16      2.01 o 
  -1   4   8       11.53        8.78      1.99 o 
   0   4   8       20.12       25.51      3.17 o 
   1   4   8       39.89       31.23      5.65 o 
   2   4   8       85.06       80.84      7.79 o 
   3   4   8       29.10       29.14      5.85 o 
   4   4   8        3.39        3.56      3.08 o 
  -7   5   8        0.30        4.20      2.16 o 
  -6   5   8        8.79       12.06      3.02 o 
  -5   5   8       12.32        2.99      4.36 o 
  -4   5   8        7.35        6.20      1.81 o 
  -3   5   8       67.24       64.95      4.37 o 
  -2   5   8       18.75       14.66      2.55 o 
  -1   5   8       61.15       64.48      4.33 o 
   0   5   8        6.27        2.43      2.29 o 
   1   5   8       72.54       60.14      7.99 o 
   2   5   8       24.65       28.41      5.63 o 
   3   5   8       89.59       90.17      9.00 o 
  -6   6   8       15.86       13.92      3.72 o 
  -5   6   8       53.17       53.35      6.79 o 
  -4   6   8       16.93       17.15      2.93 o 
  -3   6   8        0.30        0.80      1.33 o 
  -2   6   8       10.70       13.55      2.52 o 
  -1   6   8       32.25       37.52      4.03 o 
   0   6   8      120.25      123.20      9.85 o 
   1   6   8       14.86       16.01      4.48 o 
  -5   7   8       13.08       17.33      4.22 o 
  -4   7   8      127.28      135.98      9.55 o 
  -3   7   8       50.56       42.43      4.48 o 
  -2   7   8       74.96       71.97      4.96 o 
  -1   7   8        0.10        0.60      2.02 o 
   1 -10   9       11.54        9.68      2.93 o 
   2 -10   9        8.00        4.02      2.65 o 
   3 -10   9       83.49       81.47      8.20 o 
   4 -10   9        0.06       -2.72      1.36 o 
  -1  -9   9       73.17       79.63      6.25 o 
   0  -9   9        1.47        3.39      1.42 o 
   1  -9   9       52.72       64.69      4.94 o 
   2  -9   9        2.94       -0.28      1.33 o 
   3  -9   9      237.24      280.15     14.95 o 
   4  -9   9       55.93       50.02      7.28 o 
   5  -9   9       18.32       17.73      5.26 o 
   6  -9   9       30.53       31.17      4.57 o 
  -3  -8   9      130.03      139.02      5.34 o 
  -2  -8   9       57.81       62.71      4.10 o 
  -1  -8   9       54.93       59.74      3.69 o 
   0  -8   9      241.14      256.48      6.89 o 
   1  -8   9        5.22        6.13      1.34 o 
   2  -8   9      230.93      233.18      7.15 o 
   3  -8   9       12.83        7.50      2.03 o 
   4  -8   9        1.20       -0.35      1.89 o 
   5  -8   9       32.53       26.09      5.59 o 
   6  -8   9        8.63        7.17      2.82 o 
   7  -8   9       84.01       83.47      6.62 o 
  -4  -7   9       19.57       20.71      2.42 o 
  -3  -7   9       49.28       49.90      3.60 o 
  -2  -7   9        6.44        5.07      2.11 o 
  -1  -7   9        0.26        0.87      0.95 o 
   0  -7   9       24.51       26.40      2.48 o 
   1  -7   9       90.10       81.59      3.57 o 
   2  -7   9      399.23      385.56      9.20 o 
   3  -7   9       27.03       27.16      3.46 o 
   4  -7   9       46.57       52.71      5.55 o 
   5  -7   9        1.41        1.15      1.87 o 
   6  -7   9      238.89      242.43     15.76 o 
   7  -7   9        9.93        9.07      4.15 o 
  -5  -6   9        0.36        0.35      1.60 o 
  -4  -6   9        7.72        7.34      1.60 o 
  -3  -6   9       10.80        7.68      2.00 o 
  -2  -6   9      149.04      156.08      7.53 o 
  -1  -6   9        9.58        5.18      1.44 o 
   0  -6   9        0.29        0.33      0.62 o 
   1  -6   9        0.69        0.22      0.64 o 
   2  -6   9       81.22       79.49      3.88 o 
   3  -6   9       27.87       27.48      3.28 o 
   4  -6   9       39.70       44.10      4.17 o 
   5  -6   9        5.27        5.77      2.03 o 
   6  -6   9       39.17       52.64      8.39 o 
   7  -6   9       14.08       18.76      5.36 o 
  -5  -5   9       67.27       69.69      4.42 o 
  -4  -5   9       35.72       32.41      3.24 o 
  -3  -5   9       95.82       98.57      4.68 o 
  -2  -5   9       28.53       33.54      3.14 o 
  -1  -5   9        0.02       -0.33      0.61 o 
   0  -5   9        3.10        1.50      0.75 o 
   1  -5   9      162.81      163.40      5.45 o 
   2  -5   9      182.71      155.93      5.32 o 
   3  -5   9      169.88      175.07      6.91 o 
   4  -5   9        7.27       10.14      2.15 o 
   5  -5   9        7.37        9.00      1.74 o 
   6  -5   9       29.73       28.86      5.93 o 
   7  -5   9      174.07      183.30     13.19 o 
   8  -5   9       16.84       26.00      6.71 o 
  -6  -4   9        1.91        4.89      2.32 o 
  -5  -4   9        9.91        9.79      2.32 o 
  -4  -4   9       27.80       26.37      2.84 o 
  -3  -4   9       71.91       73.57      3.94 o 
  -2  -4   9      142.58      141.01      5.19 o 
  -1  -4   9      372.56      370.21      8.59 o 
   0  -4   9       25.75       20.90      2.84 o 
   1  -4   9      259.80      263.22      8.48 o 
   2  -4   9       10.43        7.43      1.78 o 
   3  -4   9      403.24      400.67     10.62 o 
   4  -4   9       66.64       61.25      3.32 o 
   5  -4   9        2.59        1.12      1.98 o 
   6  -4   9      101.26       94.75      8.88 o 
   7  -4   9       19.79       23.58      5.72 o 
  -7  -3   9       69.46       63.00      5.63 o 
  -6  -3   9       19.26       17.85      2.96 o 
  -5  -3   9       93.45       94.09      4.55 o 
  -4  -3   9       12.33       12.85      1.98 o 
  -3  -3   9      110.53      106.37      4.46 o 
  -2  -3   9      151.14      148.57      5.08 o 
  -1  -3   9        0.01        0.74      0.79 o 
   0  -3   9      306.30      315.75      8.56 o 
   1  -3   9        0.17        1.47      1.35 o 
   2  -3   9        5.41        3.08      1.72 o 
   3  -3   9      128.09      124.61      4.49 o 
   4  -3   9        0.00       -0.37      0.65 o 
   5  -3   9      131.69      131.69      8.82 o 
   6  -3   9        0.63        8.88      2.27 o 
   7  -3   9        1.95       12.40      2.19 o 
  -7  -2   9        5.30        5.13      1.58 o 
  -6  -2   9        2.10       -0.75      2.11 o 
  -5  -2   9        1.51        1.25      1.14 o 
  -4  -2   9       36.25       36.51      3.08 o 
  -3  -2   9        2.39        2.81      1.11 o 
  -2  -2   9      181.16      190.44      8.25 o 
  -1  -2   9        1.43        0.87      0.77 o 
   0  -2   9      254.83      273.34     11.57 o 
   1  -2   9        1.98        3.41      1.79 o 
   2  -2   9       31.39       31.61      3.14 o 
   3  -2   9       51.56       52.28      3.43 o 
   4  -2   9      132.96      149.32      6.39 o 
   5  -2   9       51.66       57.60      5.98 o 
  -7  -1   9        4.44        5.61      1.58 o 
  -6  -1   9      153.37      154.48      6.51 o 
  -5  -1   9       45.88       44.55      3.49 o 
  -4  -1   9      321.98      326.34      8.02 o 
  -3  -1   9       75.95       77.87      5.43 o 
  -2  -1   9       19.93       14.21      3.80 o 
  -1  -1   9        0.15        0.98      1.22 o 
   0  -1   9       68.99       70.30      5.53 o 
   1  -1   9      191.90      193.79      9.36 o 
   2  -1   9        8.64        5.31      1.98 o 
   3  -1   9      478.82      487.66     11.85 o 
   4  -1   9        3.72        3.53      2.36 o 
   5  -1   9       17.43       18.61      4.40 o 
   6  -1   9      175.77      178.87     11.06 o 
  -8   0   9        3.79        3.80      2.03 o 
  -7   0   9        3.29        3.76      2.05 o 
  -6   0   9       15.00       25.24      3.62 o 
  -5   0   9       10.62       11.69      2.57 o 
  -4   0   9       47.19       50.57      4.66 o 
  -3   0   9       85.06       70.21      6.29 o 
  -2   0   9       47.58       60.99      5.58 o 
  -1   0   9       14.05        9.28      2.63 o 
   0   0   9       62.98       65.53      5.25 o 
   1   0   9       28.08       31.41      4.22 o 
   2   0   9      422.02      432.66     11.13 o 
   3   0   9       72.36       76.42      6.94 o 
   4   0   9       32.39       32.30      5.50 o 
   5   0   9      135.46      143.24     10.14 o 
   6   0   9        1.03        0.03      2.13 o 
  -8   1   9        3.37        7.93      3.15 o 
  -7   1   9       16.74       17.00      3.23 o 
  -6   1   9        0.01       -0.75      1.45 o 
  -5   1   9        9.01        6.77      2.87 o 
  -4   1   9       72.47       75.51      6.29 o 
  -2   1   9       14.44       16.92      3.46 o 
  -1   1   9       60.40       67.44      5.68 o 
   0   1   9        1.82        2.07      1.56 o 
   1   1   9      463.69      464.57     11.74 o 
   2   1   9       22.08       22.76      2.92 o 
   3   1   9        3.94        4.38      2.42 o 
   4   1   9        4.62        1.83      2.42 o 
   5   1   9       10.37        6.90      3.36 o 
   6   1   9       58.18       47.58      7.28 o 
  -8   2   9        0.23       -2.67      2.24 o 
  -7   2   9        0.65        6.48      2.88 o 
  -6   2   9        8.40       12.32      3.30 o 
  -5   2   9       55.59       54.17      5.60 o 
  -4   2   9       31.38       37.95      5.42 o 
  -3   2   9       17.10       16.65      3.51 o 
  -2   2   9        0.05       -0.15      1.21 o 
  -1   2   9       46.79       46.94      4.77 o 
   0   2   9        0.25        0.27      1.00 o 
   1   2   9       91.41       92.66      4.96 o 
   2   2   9       13.79       16.65      4.33 o 
   3   2   9      106.75      103.13      8.80 o 
   4   2   9      139.34      136.90     10.42 o 
   5   2   9       33.12       34.31      6.08 o 
  -7   3   9       36.05       38.67      6.11 o 
  -6   3   9        0.66        0.96      1.56 o 
  -5   3   9        0.12       -2.29      1.15 o 
  -4   3   9        3.67        6.83      2.59 o 
  -3   3   9       46.84       46.33      5.98 o 
  -2   3   9       31.85       42.30      4.14 o 
  -1   3   9       42.50       35.03      4.70 o 
   0   3   9       85.21       87.02      4.92 o 
   1   3   9       56.92       60.15      6.75 o 
   2   3   9        0.74       -0.71      2.08 o 
   3   3   9        4.54        5.59      3.11 o 
   4   3   9        9.12        9.69      3.65 o 
  -7   4   9       47.28       28.15      5.35 o 
  -6   4   9       83.98       91.70      7.82 o 
  -5   4   9        4.53        8.49      2.93 o 
  -4   4   9       43.81       47.02      4.53 o 
  -3   4   9       76.48       68.92      4.63 o 
  -2   4   9        2.63        1.84      2.32 o 
  -1   4   9       25.67       32.11      3.73 o 
   0   4   9       28.23       31.30      3.63 o 
   1   4   9        0.14       -1.75      1.52 o 
   2   4   9       28.15       26.40      5.66 o 
   3   4   9        0.00        0.20      2.09 o 
  -6   5   9       31.12       14.52      4.04 o 
  -5   5   9        1.14       -0.09      1.24 o 
  -4   5   9        1.53        0.90      1.39 o 
  -3   5   9        0.13        1.39      1.20 o 
  -2   5   9        8.81       10.77      2.56 o 
  -1   5   9        7.87        9.67      2.26 o 
   0   5   9       77.64       86.04      8.42 o 
   1   5   9       38.35       39.51      6.80 o 
   2   5   9       14.88        9.60      3.91 o 
  -5   6   9        7.23        5.81      2.64 o 
  -4   6   9        0.63        0.28      1.22 o 
  -3   6   9        3.93        2.94      1.65 o 
  -2   6   9        1.47        1.29      1.42 o 
  -1   6   9       24.70       24.89      5.49 o 
   0   6   9        7.18        5.17      3.20 o 
   0  -9  10       15.15       14.76      2.20 o 
   1  -9  10       11.14        5.41      1.61 o 
   2  -9  10      161.78      160.94      7.81 o 
   3  -9  10        5.13        6.35      2.92 o 
   4  -9  10        2.65       13.67      3.74 o 
   5  -9  10       60.15       93.46      9.29 o 
  -2  -8  10        0.81       -0.59      1.09 o 
  -1  -8  10       32.05       34.19      3.16 o 
   0  -8  10      130.32      135.56      5.10 o 
   1  -8  10       45.02       42.15      4.70 o 
   2  -8  10       66.41       66.87      4.78 o 
   3  -8  10        9.26        6.94      3.27 o 
   4  -8  10       24.74       23.09      5.08 o 
   5  -8  10       12.84        7.46      3.86 o 
   6  -8  10       46.92       36.89      5.19 o 
  -3  -7  10       28.53       21.14      3.62 o 
  -2  -7  10       60.70       60.82      4.04 o 
  -1  -7  10       37.31       45.54      3.39 o 
   0  -7  10       28.66       28.86      2.65 o 
   1  -7  10      130.98      124.05      5.17 o 
   2  -7  10        4.73        5.39      1.80 o 
   3  -7  10       55.14       57.19      9.67 o 
   4  -7  10        3.91        1.14      1.41 o 
   5  -7  10       69.99       67.57      6.30 o 
   6  -7  10       43.86       49.32      5.30 o 
  -4  -6  10        6.12        5.97      1.52 o 
  -3  -6  10        0.02        0.81      1.05 o 
  -2  -6  10        1.35        0.76      1.20 o 
  -1  -6  10        0.16        0.94      0.87 o 
   0  -6  10      142.05      125.68      4.99 o 
   1  -6  10       40.48       32.23      3.07 o 
   2  -6  10       10.84       11.80      1.89 o 
   3  -6  10        1.76       -0.09      1.32 o 
   4  -6  10       55.88       54.10      5.80 o 
   5  -6  10      204.76      199.41      6.84 o 
   6  -6  10       52.14       57.39      8.63 o 
   7  -6  10       58.00       72.42     10.55 o 
  -5  -5  10       29.00       27.64      3.24 o 
  -4  -5  10        4.78        8.07      2.03 o 
  -3  -5  10       73.39       74.73      4.23 o 
  -2  -5  10        3.46        3.75      1.27 o 
  -1  -5  10        5.52        3.99      1.19 o 
   0  -5  10      167.22      169.00      5.09 o 
   1  -5  10       16.16       18.83      2.37 o 
   2  -5  10      150.56      142.59      6.48 o 
   3  -5  10        0.50       -1.00      1.56 o 
   4  -5  10        2.40        3.98      1.50 o 
   5  -5  10        0.26        0.00      1.24 o 
   6  -5  10       43.60       52.35      8.22 o 
   7  -5  10       62.37       70.83      9.73 o 
  -6  -4  10       21.17       20.74      2.82 o 
  -5  -4  10       54.98       49.73      4.16 o 
  -4  -4  10       12.59       10.58      2.09 o 
  -3  -4  10        6.75        6.48      1.55 o 
  -2  -4  10       71.77       67.50      3.95 o 
  -1  -4  10        8.76        7.90      1.57 o 
   0  -4  10      231.53      232.30      6.81 o 
   1  -4  10       43.78       40.28      4.01 o 
   2  -4  10        1.61        1.59      1.21 o 
   3  -4  10       60.04       58.53      4.31 o 
   4  -4  10        2.58        4.62      1.29 o 
   5  -4  10      186.41      201.04     12.29 o 
   6  -4  10       55.65       74.86      6.81 o 
   7  -4  10       17.07       24.64      5.01 o 
  -6  -3  10        0.00       -1.56      1.15 o 
  -5  -3  10       38.80       39.24      3.57 o 
  -4  -3  10        5.66        4.63      1.45 o 
  -3  -3  10       32.89       31.05      3.03 o 
  -2  -3  10      346.69      341.41      8.43 o 
  -1  -3  10       60.72       60.60      6.24 o 
   0  -3  10      177.75      174.74      7.20 o 
   1  -3  10       35.31       27.68      4.42 o 
   2  -3  10      333.75      328.76     13.43 o 
   3  -3  10      121.97      126.91      7.86 o 
   4  -3  10      126.30      128.40      4.80 o 
   5  -3  10       62.43       61.72      6.36 o 
  -6  -2  10       13.61       15.17      2.48 o 
  -5  -2  10        0.87       -1.41      1.51 o 
  -4  -2  10      109.25      109.28      4.78 o 
  -3  -2  10       35.83       37.93      3.17 o 
  -2  -2  10       50.48       59.13      4.29 o 
  -1  -2  10       94.20      100.67      7.34 o 
   0  -2  10       28.42       30.89      4.81 o 
   1  -2  10       31.05       29.73      4.52 o 
   2  -2  10        8.78        8.20      2.58 o 
   3  -2  10      126.98      134.50      7.93 o 
   4  -2  10       68.40       65.60      6.66 o 
   5  -2  10        0.63        0.91      2.12 o 
  -7  -1  10        5.98        2.19      3.75 o 
  -6  -1  10        1.09        0.64      1.69 o 
  -5  -1  10        0.16       -1.91      1.51 o 
  -4  -1  10        0.20        1.62      1.41 o 
  -3  -1  10      220.84      227.63      8.64 o 
  -2  -1  10       40.96       39.58      5.44 o 
  -1  -1  10        1.01        0.05      1.38 o 
   0  -1  10       24.40       31.33      4.68 o 
   1  -1  10      123.32      110.76      7.36 o 
   2  -1  10      158.17      142.40      8.22 o 
   3  -1  10      296.69      299.19     14.64 o 
   4  -1  10       93.14       96.90      8.31 o 
   5  -1  10       70.95       76.38      7.49 o 
   6  -1  10       29.48       26.10      5.50 o 
  -7   0  10      120.46      129.49     16.00 o 
  -6   0  10       10.45       15.47      3.04 o 
  -5   0  10       43.70       33.30      4.13 o 
  -4   0  10        5.45        2.28      1.26 o 
  -3   0  10       23.73       25.47      4.62 o 
  -2   0  10        1.34        0.47      1.30 o 
  -1   0  10      166.26      160.39      9.11 o 
   0   0  10        7.88        7.36      2.43 o 
   1   0  10        1.32        3.32      1.88 o 
   2   0  10       35.65       33.44      3.61 o 
   3   0  10        1.84        2.65      2.33 o 
   4   0  10      193.04      201.31     12.32 o 
   5   0  10       79.05       82.36      8.09 o 
  -7   1  10        0.88        0.32      2.66 o 
  -6   1  10       36.54       44.02      6.58 o 
  -5   1  10        0.01        1.01      1.72 o 
  -4   1  10       25.36       35.78      5.42 o 
  -3   1  10       34.45       51.68      6.58 o 
  -2   1  10        2.00        3.17      2.03 o 
  -1   1  10      166.92      170.77      9.71 o 
   0   1  10      220.34      222.74     10.82 o 
   1   1  10      315.64      314.14      9.80 o 
   2   1  10       73.43       63.10      7.03 o 
   3   1  10      108.69       89.75      8.20 o 
   4   1  10       38.87       36.02      6.47 o 
   5   1  10      245.05      256.14     14.79 o 
  -7   2  10        0.02        0.61      2.22 o 
  -6   2  10       15.13       18.31      4.33 o 
  -5   2  10       38.81       42.59      6.01 o 
  -4   2  10       67.35       32.31      5.11 o 
  -3   2  10       19.24       18.02      3.89 o 
  -2   2  10       65.42       65.89      6.01 o 
  -1   2  10       37.98       45.15      5.74 o 
   0   2  10      174.43      173.25      7.32 o 
   1   2  10        9.94       12.39      2.69 o 
   2   2  10       90.31      101.10      8.83 o 
   3   2  10       21.36       20.80      5.08 o 
   4   2  10       14.14        8.03      3.69 o 
  -6   3  10       23.98       26.95      5.11 o 
  -5   3  10       25.16       28.60      5.37 o 
  -4   3  10        1.82        5.99      2.61 o 
  -3   3  10        1.65        2.14      1.77 o 
  -2   3  10       51.39       42.26      4.40 o 
  -1   3  10       44.35       39.08      4.15 o 
   0   3  10      108.79      108.92      5.88 o 
   1   3  10        1.33        2.07      2.18 o 
   2   3  10       93.51       94.90      9.12 o 
   3   3  10       35.17       32.67      6.44 o 
  -6   4  10        0.39        4.21      1.76 o 
  -5   4  10        0.93       -1.21      1.00 o 
  -4   4  10      177.67      182.58      8.17 o 
  -3   4  10       45.51       47.17      4.76 o 
  -2   4  10       14.60       17.35      2.98 o 
  -1   4  10       25.98       23.60      3.39 o 
   0   4  10       17.43       17.64      4.93 o 
   1   4  10       93.34       94.15      9.03 o 
   2   4  10       14.01       17.27      4.99 o 
  -5   5  10       20.38       21.36      3.46 o 
  -4   5  10       26.34       26.11      3.65 o 
  -3   5  10       94.11      106.74      6.20 o 
  -2   5  10        0.99        1.03      1.43 o 
  -1   5  10       33.68       40.64      4.50 o 
   0   5  10       12.11        8.87      3.80 o 
  -1  -8  11       50.15       51.76      3.86 o 
   0  -8  11      103.19      100.00      4.47 o 
   1  -8  11       64.81       69.97      4.64 o 
   2  -8  11        5.07        3.68      1.41 o 
   3  -8  11       63.97       63.77      5.76 o 
   4  -8  11       16.37       12.19      6.64 o 
   5  -8  11       78.26       67.28      6.77 o 
  -2  -7  11      131.64      144.25      5.46 o 
  -1  -7  11        0.36       -0.57      0.90 o 
   0  -7  11      107.19      105.74      5.05 o 
   1  -7  11       10.94        6.61      2.66 o 
   2  -7  11       86.63       93.58      4.76 o 
   3  -7  11        8.75        5.78      2.15 o 
   4  -7  11       10.92       11.20      3.19 o 
   5  -7  11       94.66      106.74      9.67 o 
  -3  -6  11        4.48        4.04      1.37 o 
  -2  -6  11        2.82        2.40      1.13 o 
  -1  -6  11      163.86      160.72      5.42 o 
   0  -6  11       69.21       67.70      3.55 o 
   1  -6  11        0.03       -0.40      0.76 o 
   2  -6  11       40.76       47.00      4.64 o 
   3  -6  11       41.14       47.16      4.74 o 
   4  -6  11      287.87      300.02     10.37 o 
   5  -6  11        8.32       11.62      2.11 o 
   6  -6  11       87.63      122.60     10.63 o 
  -4  -5  11       44.35       42.94      4.09 o 
  -3  -5  11        0.21        1.96      1.31 o 
  -2  -5  11       41.31       42.03      6.68 o 
  -1  -5  11        0.50        1.89      1.34 o 
   0  -5  11       45.52       48.15      4.09 o 
   1  -5  11       94.76      100.14      4.78 o 
   2  -5  11      171.73      172.05      7.52 o 
   3  -5  11       63.35       66.24      6.29 o 
   4  -5  11        0.05        0.24      1.02 o 
   5  -5  11       71.58       92.00      8.19 o 
   6  -5  11       18.20       24.67      5.28 o 
  -5  -4  11       38.09       46.38      4.16 o 
  -4  -4  11        4.23        5.63      1.74 o 
  -3  -4  11       30.47       32.85      3.32 o 
  -2  -4  11      141.14      138.03      5.54 o 
  -1  -4  11      105.95      107.21      4.81 o 
   0  -4  11       45.74       43.53      4.46 o 
   1  -4  11       68.99       67.20      6.29 o 
   2  -4  11       11.89       14.56      5.66 o 
   3  -4  11       10.64        3.12      1.87 o 
   4  -4  11       31.61       29.99      4.97 o 
  -5  -3  11       12.29        5.91      2.37 o 
  -4  -3  11        9.11        9.56      3.63 o 
  -3  -3  11      428.40      447.80     13.30 o 
  -2  -3  11      171.69      183.87      7.96 o 
  -1  -3  11       82.53       87.87      5.50 o 
   0  -3  11        0.47       -0.25      1.56 o 
   1  -3  11      266.89      279.87     12.99 o 
   2  -3  11      173.64      172.72      9.91 o 
   3  -3  11      425.61      448.81     13.81 o 
   4  -3  11        0.07       -0.12      1.85 o 
   5  -3  11        2.77        1.94      2.44 o 
  -6  -2  11        1.30        3.76      2.02 o 
  -5  -2  11       48.22       41.19      4.84 o 
  -4  -2  11       49.40       64.48      5.33 o 
  -3  -2  11        0.84        0.87      1.44 o 
  -2  -2  11      233.85      213.76     26.72 o 
  -1  -2  11        1.35        1.29      1.76 o 
   0  -2  11       75.13       68.37      6.14 o 
   1  -2  11       44.00       49.97      6.29 o 
   2  -2  11        1.06       -0.08      1.64 o 
   3  -2  11      269.87      281.94      9.49 o 
   4  -2  11        0.08       -0.02      2.00 o 
   5  -2  11       57.44       58.38      7.81 o 
  -6  -1  11       71.90       92.88      9.46 o 
  -5  -1  11       17.48       12.35      3.00 o 
  -4  -1  11        3.81       -0.23      1.19 o 
  -3  -1  11       50.43       58.92      7.24 o 
  -2  -1  11       16.30       16.07      3.83 o 
  -1  -1  11       27.95       36.58      5.55 o 
   0  -1  11        9.98        8.70      2.91 o 
   1  -1  11       12.82       11.05      3.08 o 
   2  -1  11      226.97      235.89     11.39 o 
   3  -1  11       26.18       28.34      5.58 o 
   4  -1  11       29.45       34.12      6.27 o 
   5  -1  11        2.86       -0.49      2.22 o 
  -6   0  11        5.78        6.47      2.73 o 
  -5   0  11        2.98       -1.10      2.15 o 
  -4   0  11        3.40        0.49      1.42 o 
  -3   0  11        5.49        1.09      1.37 o 
  -2   0  11       50.19       61.76      6.08 o 
  -1   0  11       36.43       35.70      5.31 o 
   0   0  11       28.27       22.15      4.18 o 
   1   0  11       17.51       15.99      3.55 o 
   2   0  11       26.08       29.27      5.76 o 
   3   0  11       99.96      112.24      9.55 o 
   4   0  11       77.38       85.63      8.58 o 
  -6   1  11        2.02        6.20      2.65 o 
  -5   1  11       44.74       47.96      7.02 o 
  -4   1  11        1.43        0.07      1.65 o 
  -3   1  11       31.02       31.01      5.37 o 
  -2   1  11       59.32       54.49      6.92 o 
  -1   1  11       58.95       57.05      6.92 o 
   0   1  11       27.84       35.00      4.02 o 
   1   1  11        5.26        5.24      1.84 o 
   2   1  11       81.49       86.10      8.33 o 
   3   1  11       64.14       57.94      8.13 o 
   4   1  11       28.64       29.95      6.23 o 
  -6   2  11        2.23        5.59      3.01 o 
  -5   2  11       83.53      114.75      9.01 o 
  -4   2  11       40.52       33.73      5.62 o 
  -3   2  11       41.93       38.40      5.92 o 
  -2   2  11       17.73       19.35      4.21 o 
  -1   2  11      225.78      218.08      8.81 o 
   0   2  11      115.42      139.02      6.90 o 
   1   2  11      142.78      140.75     10.86 o 
   2   2  11        4.83        4.87      2.93 o 
   3   2  11       57.82       66.13      9.15 o 
  -5   3  11        0.97        2.77      2.18 o 
  -4   3  11       15.61       17.56      4.31 o 
  -3   3  11        7.67        8.44      3.04 o 
  -2   3  11       51.95       47.50      4.84 o 
  -1   3  11        7.78        8.16      2.29 o 
   0   3  11        0.80        0.73      1.43 o 
   1   3  11       78.29       90.92      8.91 o 
   2   3  11        8.32        5.55      3.32 o 
  -4   4  11       16.73       15.07      2.99 o 
  -3   4  11        7.76       10.64      2.59 o 
  -2   4  11        6.68        4.78      1.94 o 
  -1   4  11       13.12        7.37      2.32 o 
   0   4  11       10.74        8.48      3.96 o 
  -1  -7  12       33.73       31.85      3.08 o 
   0  -7  12       17.87       16.97      2.17 o 
   1  -7  12       67.30       68.93      5.64 o 
   2  -7  12        0.15       -0.83      1.38 o 
   3  -7  12        0.28        2.30      2.28 o 
   4  -7  12       36.21       32.08      4.32 o 
  -2  -6  12       18.73       16.03      2.20 o 
  -1  -6  12       62.12       54.63      6.21 o 
   0  -6  12        0.15       -1.39      0.89 o 
   1  -6  12       94.53       97.26      5.00 o 
   2  -6  12       30.12       27.56      3.92 o 
   3  -6  12       45.16       49.34      4.96 o 
   4  -6  12        8.57        5.15      2.74 o 
  -3  -5  12       83.44       88.98      4.93 o 
  -2  -5  12        0.05       -1.14      0.98 o 
  -1  -5  12       43.18       41.64      3.75 o 
   0  -5  12        0.02       -0.20      0.89 o 
   1  -5  12       13.88       12.04      2.62 o 
   2  -5  12      124.12      138.68      7.03 o 
   3  -5  12       29.95       24.47      3.52 o 
   4  -5  12        9.16       16.26      2.81 o 
  -4  -4  12        0.30        3.37      1.88 o 
  -3  -4  12        0.74        2.59      1.69 o 
  -2  -4  12       74.61       81.92     12.12 o 
  -1  -4  12      105.33      101.03      9.33 o 
   0  -4  12        0.34        0.48      1.69 o 
   1  -4  12       24.54       26.53      5.03 o 
   2  -4  12        0.45       -0.35      1.25 o 
   3  -4  12       59.32       60.85      7.86 o 
  -4  -3  12        0.86        3.15      1.81 o 
  -3  -3  12      164.62      168.10      8.12 o 
  -2  -3  12        0.15       -0.73      1.26 o 
  -1  -3  12       20.27       20.85      4.41 o 
   0  -3  12        4.87        5.72      2.61 o 
   1  -3  12        0.12        2.01      2.12 o 
   2  -3  12       33.83       41.90      6.06 o 
   3  -3  12        1.74       -0.30      1.33 o 
   4  -3  12      258.05      271.77     14.84 o 
   5  -3  12       29.47       39.09      6.68 o 
  -5  -2  12       62.67       66.37      6.42 o 
  -4  -2  12       27.21       22.95      6.93 o 
  -3  -2  12       70.11       69.57      5.59 o 
  -2  -2  12       26.74       18.44      4.45 o 
  -1  -2  12       35.22       31.71      5.42 o 
   0  -2  12      301.17      309.24     14.34 o 
   1  -2  12        4.77        4.16      2.57 o 
   2  -2  12      160.02      150.50      9.57 o 
   3  -2  12       16.22        8.53      3.29 o 
   4  -2  12        2.29        0.01      2.21 o 
  -5  -1  12        6.53        5.95      2.31 o 
  -4  -1  12       36.02       38.52      6.14 o 
  -3  -1  12       17.41       14.28      3.72 o 
  -2  -1  12        0.54       -0.40      1.44 o 
  -1  -1  12        2.98        1.30      1.71 o 
   0  -1  12        8.80       10.56      3.27 o 
   1  -1  12      136.65      137.08      9.03 o 
   2  -1  12       31.09       35.49      4.19 o 
   3  -1  12        1.78       -0.40      2.09 o 
   4  -1  12        9.83        4.83      3.24 o 
  -5   0  12        0.08       -3.24      1.62 o 
  -4   0  12        6.30        4.96      2.43 o 
  -3   0  12        0.33       -0.08      1.34 o 
  -2   0  12        8.38        8.18      3.13 o 
  -1   0  12       15.25       13.82      3.63 o 
   0   0  12        0.45       -0.68      1.47 o 
   1   0  12        0.77       -0.11      1.39 o 
   2   0  12       30.42       29.01      6.09 o 
   3   0  12       40.32       32.94      6.49 o 
  -4   1  12        5.08       -0.70      1.93 o 
  -3   1  12       38.39       34.19      5.91 o 
  -2   1  12        1.04        0.70      1.95 o 
  -1   1  12       23.39       18.18      4.14 o 
   0   1  12       19.01       16.91      3.11 o 
   1   1  12       40.00       46.78      7.60 o 
   2   1  12       53.57       60.91      8.76 o 
  -4   2  12        0.08       -2.92      1.46 o 
  -3   2  12        5.70        4.74      2.71 o 
  -2   2  12       47.01       54.26      7.35 o 
  -1   2  12       69.70       75.86      8.72 o 
   0   2  12        4.91        6.32      2.63 o 
   1   2  12        1.96        1.37      2.37 o 
  -3   3  12        6.99        4.89      2.00 o 
  -2   3  12      175.77      194.54      9.59 o 
  -1   3  12        4.79        2.64      1.89 o 
   0  -6  13       45.35       45.34      5.26 o 
   1  -6  13        4.15        0.13      2.14 o 
   2  -6  13        2.05        3.51      3.17 o 
  -1  -5  13       50.68       54.53      5.76 o 
   0  -5  13        0.02       -1.82      0.97 o 
   1  -5  13       52.43       52.40      5.33 o 
   2  -5  13       88.22       90.49      6.28 o 
   3  -5  13       22.14       19.17      3.43 o 
  -2  -4  13        0.05        0.83      1.26 o 
  -1  -4  13        6.62        8.33      3.31 o 
   0  -4  13       95.86       97.93      8.53 o 
   1  -4  13       54.28       59.33      7.69 o 
   2  -4  13       18.23       13.44      3.81 o 
   3  -4  13        7.28       12.40      2.68 o 
  -3  -3  13       62.61       56.10      5.87 o 
  -2  -3  13       43.77       56.11      7.71 o 
  -1  -3  13        0.90        0.34      1.92 o 
   0  -3  13        7.16        9.01      3.23 o 
   1  -3  13       41.25       48.20      6.78 o 
   2  -3  13       53.95       61.15      7.56 o 
  -3  -2  13       23.31       21.06      4.88 o 
  -2  -2  13       11.41       10.37      3.53 o 
  -1  -2  13       74.22       67.93      7.03 o 
   0  -2  13        2.36        0.60      1.81 o 
   1  -2  13       32.22       36.90      6.05 o 
   2  -2  13       17.13       19.23      4.44 o 
   3  -2  13        0.06        0.63      2.31 o 
  -2  -1  13       68.23       72.18      7.43 o 
  -1  -1  13       57.23       40.45      6.30 o 
   0  -1  13      135.87      145.56     10.01 o 
   1  -1  13       47.63       50.20      6.95 o 
   2  -1  13        2.17       -0.26      2.26 o 
  -3   0  13       16.91       17.98      4.69 o 
  -2   0  13        0.51        0.21      2.06 o 
  -1   0  13       27.59       31.54      5.70 o 
   0   0  13       53.45       68.58      7.14 o 
   1   0  13       15.54       15.53      4.62 o 
  -2   1  13        0.55        3.33      2.29 o 
  -1   1  13        1.84        1.63      2.15 o 
                                                 
